# Supplementary material for: A Novel Approach to Estimate Mercury Exposure Risks Through Fish Consumption Based on the Selenium–Mercury Molar Ratio
Source: Toxics. 2025 Jul 25;13(8):621. doi: 10.3390/toxics13080621 (PMC12390280; doi:10.3390/toxics13080621)
Supplement: Supplementary file 1 [file toxics-13-00621-s001.zip]

Archive with 1 entries (1 files):
- toxics-3752856-supplementary.xlsx
