# Supplementary material for: A Novel Approach to Estimate Mercury Exposure Risks Through Fish Consumption Based on the Selenium–Mercury Molar Ratio
Source: Toxics. 2025 Jul 25;13(8):621. doi: 10.3390/toxics13080621 (PMC12390280; doi:10.3390/toxics13080621)
Supplement: Supplementary file 1 [file toxics-13-00621-s001.zip › toxics-3752856-supplementary.xlsx]

## Sheet: Table 1. Raw data
Data	Year	Season	ID_Lab	Longitude	Latitude	Locality	Species	Trophic level	Total weight (g)	Standard length (cm)	THg (mg/kg)	Se (mg/kg)	THg (mmol/kg-1)	Se (mmol/kg-1)	Se:Hg	HBVSe
2019-12-01	2019	RW	PXPU51881	493452	9.18631e+06	Puruzinho Lake	Ageneiosus inermis	Carnivore	34	600	0.475193	0.07226	0.00236898	0.000915147	0.386305	-0.00521725
2019-12-01	2019	RW	PXPU51882	493452	9.18631e+06	Puruzinho Lake	Ageneiosus inermis	Carnivore	33	550	0.778083	0.05996	0.00387897	0.000759372	0.195766	-0.0190549
2019-12-01	2019	RW	PXPU51883	493452	9.18631e+06	Puruzinho Lake	Ageneiosus inermis	Carnivore	37	600	0.535218	0.07634	0.00266822	0.000966819	0.362346	-0.0063969
2019-12-01	2019	RW	PXPU51884	493452	9.18631e+06	Puruzinho Lake	Ageneiosus inermis	Carnivore	34	500	0.424652	0.05224	0.00211702	0.000661601	0.312516	-0.00611252
2019-12-01	2019	RW	PXPU51877	493452	9.18631e+06	Puruzinho Lake	Calophysus macropterus	Carnivore	33	350	1.89964	0.14963	0.00947026	0.00189501	0.200101	-0.0454324
2019-12-01	2019	RW	PXPU51878	493452	9.18631e+06	Puruzinho Lake	Calophysus macropterus	Carnivore	31	300	0.843719	0.13456	0.00420619	0.00170415	0.405154	-0.00867755
2019-12-01	2019	RW	PXPU51929	493452	9.18631e+06	Puruzinho Lake	Cichla pleiozona	Carnivore	30	400	1.26446	0.24397	0.00630371	0.00308979	0.490155	-0.00977085
2019-12-01	2019	RW	PXPU51930	493452	9.18631e+06	Puruzinho Lake	Cichla pleiozona	Carnivore	30	500	1.22189	0.20968	0.00609149	0.00265552	0.43594	-0.0113177
2019-12-01	2019	RW	PXPU51931	493452	9.18631e+06	Puruzinho Lake	Cichla pleiozona	Carnivore	28	400	1.28304	0.23505	0.00639631	0.00297682	0.465397	-0.010767
2019-12-01	2019	RW	PXPU51932	493452	9.18631e+06	Puruzinho Lake	Cichla pleiozona	Carnivore	29	500	0.644028	0.21458	0.00321067	0.00271758	0.846421	-0.00107565
2019-12-01	2019	RW	PXPU51933	493452	9.18631e+06	Puruzinho Lake	Cichla pleiozona	Carnivore	28	400	1.56387	0.26031	0.00779634	0.00329673	0.422856	-0.0151406
2019-12-01	2019	RW	PXPU51934	493452	9.18631e+06	Puruzinho Lake	Cichla pleiozona	Carnivore	28	450	1.4448	0.23954	0.00720275	0.00303369	0.421185	-0.0140675
2020-03-01	2020	HW	PXPU52338	493452	9.18631e+06	Puruzinho Lake	Cichla pleiozona	Carnivore	25	450	0.962982	0.138	0.00480075	0.00174772	0.364052	-0.0114393
2020-03-01	2020	HW	PXPU52339	493452	9.18631e+06	Puruzinho Lake	Cichla pleiozona	Carnivore	27	450	1.22591	0.115	0.00611151	0.00145643	0.23831	-0.0241888
2020-03-01	2020	HW	PXPU52340	493452	9.18631e+06	Puruzinho Lake	Cichla pleiozona	Carnivore	28	450	1.10404	0.199	0.00550398	0.00252026	0.457898	-0.00949985
2020-03-01	2020	HW	PXPU52341	493452	9.18631e+06	Puruzinho Lake	Cichla pleiozona	Carnivore	28	500	0.813861	0.164	0.00405733	0.002077	0.511913	-0.00584883
2020-03-01	2020	HW	PXPU52342	493452	9.18631e+06	Puruzinho Lake	Cichla pleiozona	Carnivore	26	500	0.979316	0.145	0.00488218	0.00183637	0.376138	-0.0111434
2020-03-01	2020	HW	PXPU52343	493452	9.18631e+06	Puruzinho Lake	Cichla pleiozona	Carnivore	27	450	1.43585	0.18	0.00715812	0.00227964	0.318468	-0.0201971
2020-03-01	2020	HW	PXPU52344	493452	9.18631e+06	Puruzinho Lake	Cichla pleiozona	Carnivore	26	400	0.997694	0.124	0.0049738	0.00157042	0.315738	-0.0141825
2020-03-01	2020	HW	PXPU52345	493452	9.18631e+06	Puruzinho Lake	Cichla pleiozona	Carnivore	24	400	1.05123	0.154	0.0052407	0.00195035	0.372155	-0.0121317
2020-03-01	2020	HW	PXPU52346	493452	9.18631e+06	Puruzinho Lake	Cichla pleiozona	Carnivore	25	400	0.930893	0.365	0.00464078	0.00462259	0.996082	-3.64366e-05
2020-03-01	2020	HW	PXPU52347	493452	9.18631e+06	Puruzinho Lake	Cichla pleiozona	Carnivore	27	450	1.2375	0.177	0.00616931	0.00224164	0.363353	-0.0147372
2020-11-01	2020	LW	PXPU53117	493452	9.18631e+06	Puruzinho Lake	Cichla pleiozona	Carnivore	25	350	1.10969	0.254	0.00553213	0.00321682	0.581479	-0.00629708
2020-11-01	2020	LW	PXPU53118	493452	9.18631e+06	Puruzinho Lake	Cichla pleiozona	Carnivore	27	450	1.55103	0.23	0.00773232	0.00291287	0.376713	-0.0176129
2020-11-01	2020	LW	PXPU53119	493452	9.18631e+06	Puruzinho Lake	Cichla pleiozona	Carnivore	26	400	1.02132	0.215	0.00509156	0.0027229	0.534786	-0.00679784
2020-11-01	2020	LW	PXPU53120	493452	9.18631e+06	Puruzinho Lake	Cichla pleiozona	Carnivore	28	450	1.06305	0.233	0.00529962	0.00295086	0.556806	-0.00656702
2020-11-01	2020	LW	PXPU53121	493452	9.18631e+06	Puruzinho Lake	Cichla pleiozona	Carnivore	26	400	1.72596	0.152	0.00860443	0.00192503	0.223725	-0.0365348
2020-11-01	2020	LW	PXPU53122	493452	9.18631e+06	Puruzinho Lake	Cichla pleiozona	Carnivore	31	600	2.34356	0.193	0.0116833	0.00244428	0.20921	-0.0534007
2020-11-01	2020	LW	PXPU53123	493452	9.18631e+06	Puruzinho Lake	Cichla pleiozona	Carnivore	29	500	1.31001	0.154	0.00653078	0.00195035	0.29864	-0.019918
2020-11-01	2020	LW	PXPU53124	493452	9.18631e+06	Puruzinho Lake	Cichla pleiozona	Carnivore	32	650	0.564743	0.204	0.00281541	0.00258359	0.917659	-0.000484449
2020-11-01	2020	LW	PXPU53125	493452	9.18631e+06	Puruzinho Lake	Cichla pleiozona	Carnivore	26	400	2.36325	0.194	0.0117815	0.00245694	0.208542	-0.0540376
2020-11-01	2020	LW	PXPU53126	493452	9.18631e+06	Puruzinho Lake	Cichla pleiozona	Carnivore	30	500	1.67005	0.175	0.0083257	0.00221631	0.266201	-0.0290597
2020-11-01	2020	LW	PXPU53127	493452	9.18631e+06	Puruzinho Lake	Cichla pleiozona	Carnivore	27	400	1.19362	0.184	0.00595053	0.00233029	0.391611	-0.0128647
2020-11-01	2020	LW	PXPU53128	493452	9.18631e+06	Puruzinho Lake	Cichla pleiozona	Carnivore	26	350	1.16661	0.212	0.00581589	0.0026849	0.46165	-0.00991315
2020-11-01	2020	LW	PXPU53129	493452	9.18631e+06	Puruzinho Lake	Cichla pleiozona	Carnivore	27	500	1.40836	0.176	0.00702111	0.00222898	0.317468	-0.019887
2020-11-01	2020	LW	PXPU53130	493452	9.18631e+06	Puruzinho Lake	Cichla pleiozona	Carnivore	26	350	1.67735	0.189	0.00836208	0.00239362	0.286247	-0.0268192
2020-11-01	2020	LW	PXPU53131	493452	9.18631e+06	Puruzinho Lake	Cichla pleiozona	Carnivore	27	400	0.897132	0.18	0.00447247	0.00227964	0.509704	-0.00649499
2020-11-01	2020	LW	PXPU53132	493452	9.18631e+06	Puruzinho Lake	Cichla pleiozona	Carnivore	25	350	1.93091	0.198	0.00962613	0.0025076	0.260499	-0.0344451
2020-11-01	2020	LW	PXPU53133	493452	9.18631e+06	Puruzinho Lake	Cichla pleiozona	Carnivore	27	400	2.17916	0.186	0.0108637	0.00235562	0.216834	-0.047746
2020-11-01	2020	LW	PXPU53134	493452	9.18631e+06	Puruzinho Lake	Cichla pleiozona	Carnivore	30	500	1.89356	0.228	0.00943993	0.00288754	0.305886	-0.0279735
2020-11-01	2020	LW	PXPU53135	493452	9.18631e+06	Puruzinho Lake	Cichla pleiozona	Carnivore	26	350	1.80636	0.213	0.00900526	0.00269757	0.299555	-0.0273646
2020-11-01	2020	LW	PXPU53136	493452	9.18631e+06	Puruzinho Lake	Cichla pleiozona	Carnivore	25	350	1.44183	0.201	0.00718794	0.00254559	0.354148	-0.0177509
2019-12-01	2019	RW	PXPU51887	493452	9.18631e+06	Puruzinho Lake	Plagioscion squamosissimus	Carnivore	31	400	0.721391	0.17309	0.00359634	0.00219212	0.609542	-0.00370795
2019-12-01	2019	RW	PXPU51888	493452	9.18631e+06	Puruzinho Lake	Plagioscion squamosissimus	Carnivore	31	400	0.507133	0.28389	0.00252821	0.00359536	1.4221	0.00181757
2019-12-01	2019	RW	PXPU51889	493452	9.18631e+06	Puruzinho Lake	Plagioscion squamosissimus	Carnivore	28	200	0.728661	0.29683	0.00363259	0.00375925	1.03487	0.000249048
2019-12-01	2019	RW	PXPU51890	493452	9.18631e+06	Puruzinho Lake	Plagioscion squamosissimus	Carnivore	21	250	0.202561	0.15787	0.00100983	0.00199937	1.97991	0.00148933
2019-12-01	2019	RW	PXPU51891	493452	9.18631e+06	Puruzinho Lake	Plagioscion squamosissimus	Carnivore	37	350	0.637849	0.23477	0.00317987	0.00297328	0.935032	-0.000427531
2020-06-01	2020	FW	PXPU52630	493452	9.18631e+06	Puruzinho Lake	Hemiodus unimaculatus	Detritivore	25	250	0.922654	0.154	0.0045997	0.00195035	0.424018	-0.00889755
2020-06-01	2020	FW	PXPU52631	493452	9.18631e+06	Puruzinho Lake	Hemiodus unimaculatus	Detritivore	24	200	0.696912	0.156	0.00347431	0.00197568	0.568655	-0.00413401
2020-06-01	2020	FW	PXPU52632	493452	9.18631e+06	Puruzinho Lake	Hemiodus unimaculatus	Detritivore	23	200	0.757282	0.152	0.00377527	0.00192503	0.509904	-0.00547886
2020-06-01	2020	FW	PXPU52633	493452	9.18631e+06	Puruzinho Lake	Hemiodus unimaculatus	Detritivore	24	250	0.82563	0.175	0.00411601	0.00221631	0.538462	-0.0054277
2020-06-01	2020	FW	PXPU52635	493452	9.18631e+06	Puruzinho Lake	Hemiodus unimaculatus	Detritivore	25	200	1.11972	0.221	0.00558213	0.00279889	0.501401	-0.00833419
2020-06-01	2020	FW	PXPU52636	493452	9.18631e+06	Puruzinho Lake	Hemiodus unimaculatus	Detritivore	24	150	0.856213	0.181	0.00426847	0.0022923	0.537031	-0.00565598
2020-06-01	2020	FW	PXPU52637	493452	9.18631e+06	Puruzinho Lake	Hemiodus unimaculatus	Detritivore	24	150	0.893127	0.181	0.0044525	0.0022923	0.514835	-0.00635611
2020-06-01	2020	FW	PXPU52638	493452	9.18631e+06	Puruzinho Lake	Hemiodus unimaculatus	Detritivore	23	200	0.871617	0.147	0.00434527	0.0018617	0.428444	-0.00828027
2020-06-01	2020	FW	PXPU52639	493452	9.18631e+06	Puruzinho Lake	Hemiodus unimaculatus	Detritivore	24	200	0.992302	0.194	0.00494692	0.00245694	0.496661	-0.00750341
2020-06-01	2020	FW	PXPU52640	493452	9.18631e+06	Puruzinho Lake	Hemiodus unimaculatus	Detritivore	23	200	0.642641	0.179	0.00320375	0.00226697	0.707598	-0.00226067
2020-06-01	2020	FW	PXPU52641	493452	9.18631e+06	Puruzinho Lake	Hemiodus unimaculatus	Detritivore	25	300	0.776208	0.139	0.00386962	0.00176039	0.454924	-0.00674571
2020-06-01	2020	FW	PXPU52642	493452	9.18631e+06	Puruzinho Lake	Hemiodus unimaculatus	Detritivore	24	200	0.968933	0.162	0.00483042	0.00205167	0.42474	-0.00932097
2020-06-01	2020	FW	PXPU52643	493452	9.18631e+06	Puruzinho Lake	Hemiodus unimaculatus	Detritivore	23	200	0.993125	0.145	0.00495102	0.00183637	0.370908	-0.011512
2020-06-01	2020	FW	PXPU52644	493452	9.18631e+06	Puruzinho Lake	Hemiodus unimaculatus	Detritivore	23	150	0.742588	0.165	0.00370202	0.00208967	0.564466	-0.00446878
2020-11-01	2020	LW	PXPU53248	493452	9.18631e+06	Puruzinho Lake	Hemiodus unimaculatus	Detritivore	20	250	0.269066	0.138	0.00134137	0.00174772	1.30294	0.000718221
2020-11-01	2020	LW	PXPU53249	493452	9.18631e+06	Puruzinho Lake	Hemiodus unimaculatus	Detritivore	19	200	0.285404	0.134	0.00142283	0.00169706	1.19274	0.000504158
2020-11-01	2020	LW	PXPU53250	493452	9.18631e+06	Puruzinho Lake	Hemiodus unimaculatus	Detritivore	22	250	1.22451	0.206	0.00610455	0.00260892	0.427373	-0.011675
2020-11-01	2020	LW	PXPU53251	493452	9.18631e+06	Puruzinho Lake	Hemiodus unimaculatus	Detritivore	23	300	0.963802	0.222	0.00480483	0.00281155	0.58515	-0.00539973
2020-11-01	2020	LW	PXPU53252	493452	9.18631e+06	Puruzinho Lake	Hemiodus unimaculatus	Detritivore	25	300	1.3597	0.196	0.00677849	0.00248227	0.366198	-0.0160282
2020-11-01	2020	LW	PXPU53253	493452	9.18631e+06	Puruzinho Lake	Hemiodus unimaculatus	Detritivore	23	250	0.958713	0.246	0.00477947	0.0031155	0.651851	-0.00421664
2020-11-01	2020	LW	PXPU53254	493452	9.18631e+06	Puruzinho Lake	Hemiodus unimaculatus	Detritivore	24	250	1.0088	0.233	0.00502919	0.00295086	0.586747	-0.00562044
2020-11-01	2020	LW	PXPU53255	493452	9.18631e+06	Puruzinho Lake	Hemiodus unimaculatus	Detritivore	23	200	1.21991	0.293	0.00608159	0.00371074	0.610159	-0.00625649
2020-11-01	2020	LW	PXPU53256	493452	9.18631e+06	Puruzinho Lake	Hemiodus unimaculatus	Detritivore	22	200	0.532223	0.216	0.00265329	0.00273556	1.03101	0.000162071
2020-11-01	2020	LW	PXPU53257	493452	9.18631e+06	Puruzinho Lake	Hemiodus unimaculatus	Detritivore	23	200	1.0176	0.216	0.00507305	0.00273556	0.539234	-0.00667231
2020-11-01	2020	LW	PXPU53258	493452	9.18631e+06	Puruzinho Lake	Hemiodus unimaculatus	Detritivore	23	200	1.12236	0.248	0.00559527	0.00314083	0.561337	-0.00682693
2020-11-01	2020	LW	PXPU53259	493452	9.18631e+06	Puruzinho Lake	Hemiodus unimaculatus	Detritivore	22	300	1.23138	0.218	0.00613881	0.00276089	0.449744	-0.0108887
2020-11-01	2020	LW	PXPU53260	493452	9.18631e+06	Puruzinho Lake	Hemiodus unimaculatus	Detritivore	23	250	0.94622	0.21	0.00471719	0.00265957	0.563805	-0.00570712
2020-11-01	2020	LW	PXPU53261	493452	9.18631e+06	Puruzinho Lake	Hemiodus unimaculatus	Detritivore	24	300	0.640137	0.215	0.00319127	0.0027229	0.853233	-0.00101731
2020-11-01	2020	LW	PXPU53262	493452	9.18631e+06	Puruzinho Lake	Hemiodus unimaculatus	Detritivore	24	300	1.25526	0.219	0.00625784	0.00277356	0.443213	-0.0113457
2020-11-01	2020	LW	PXPU53263	493452	9.18631e+06	Puruzinho Lake	Hemiodus unimaculatus	Detritivore	24	250	0.825343	0.23	0.00411458	0.00291287	0.707939	-0.00289918
2020-11-01	2020	LW	PXPU53264	493452	9.18631e+06	Puruzinho Lake	Hemiodus unimaculatus	Detritivore	23	250	0.918825	0.185	0.00458061	0.00234296	0.511495	-0.00661238
2020-11-01	2020	LW	PXPU53265	493452	9.18631e+06	Puruzinho Lake	Hemiodus unimaculatus	Detritivore	22	200	0.850561	0.228	0.0042403	0.00288754	0.680975	-0.00333927
2020-11-01	2020	LW	PXPU53266	493452	9.18631e+06	Puruzinho Lake	Hemiodus unimaculatus	Detritivore	22	200	1.05741	0.193	0.00527151	0.00244428	0.463676	-0.00892468
2020-11-01	2020	LW	PXPU53267	493452	9.18631e+06	Puruzinho Lake	Hemiodus unimaculatus	Detritivore	22	250	0.864935	0.211	0.00431195	0.00267224	0.619728	-0.00428557
2020-11-01	2020	LW	PXPU53372	493452	9.18631e+06	Puruzinho Lake	Potamorhina latior	Detritivore	19	150	0.290017	0.191	0.00144582	0.00241895	1.67306	0.00155477
2020-11-01	2020	LW	PXPU53373	493452	9.18631e+06	Puruzinho Lake	Potamorhina latior	Detritivore	18	150	0.321434	0.129	0.00160244	0.00163374	1.01953	6.19955e-05
2020-11-01	2020	LW	PXPU53374	493452	9.18631e+06	Puruzinho Lake	Potamorhina latior	Detritivore	20	200	0.340968	0.169	0.00169983	0.00214032	1.25914	0.000790337
2020-11-01	2020	LW	PXPU53375	493452	9.18631e+06	Puruzinho Lake	Potamorhina latior	Detritivore	20	200	0.286371	0.203	0.00142764	0.00257092	1.80081	0.00177815
2020-11-01	2020	LW	PXPU53376	493452	9.18631e+06	Puruzinho Lake	Potamorhina latior	Detritivore	19	150	0.201366	0.234	0.00100387	0.00296353	2.9521	0.00262347
2020-11-01	2020	LW	PXPU53377	493452	9.18631e+06	Puruzinho Lake	Potamorhina latior	Detritivore	19	150	0.166363	0.22	0.000829368	0.00278622	3.35945	0.00253934
2020-11-01	2020	LW	PXPU53378	493452	9.18631e+06	Puruzinho Lake	Potamorhina latior	Detritivore	19	150	0.0869893	0.198	0.000433667	0.0025076	5.78231	0.0024326
2020-11-01	2020	LW	PXPU53379	493452	9.18631e+06	Puruzinho Lake	Potamorhina latior	Detritivore	18	100	0.218892	0.205	0.00109124	0.00259625	2.37918	0.00213759
2020-11-01	2020	LW	PXPU53380	493452	9.18631e+06	Puruzinho Lake	Potamorhina latior	Detritivore	19	150	0.164028	0.177	0.000817726	0.00224164	2.74131	0.00194334
2020-06-01	2020	FW	PXPU52657	493452	9.18631e+06	Puruzinho Lake	Prochilodus nigricans	Detritivore	27	500	0.136561	0.138	0.000680797	0.00174772	2.56717	0.00148253
2020-06-01	2020	FW	PXPU52658	493452	9.18631e+06	Puruzinho Lake	Prochilodus nigricans	Detritivore	28	450	0.323399	0.139	0.00161224	0.00176039	1.09189	0.000283822
2020-06-01	2020	FW	PXPU52659	493452	9.18631e+06	Puruzinho Lake	Prochilodus nigricans	Detritivore	26	450	0.174446	0.176	0.000869666	0.00222898	2.56303	0.00188966
2020-06-01	2020	FW	PXPU52660	493452	9.18631e+06	Puruzinho Lake	Prochilodus nigricans	Detritivore	22	300	0.103098	0.193	0.000513975	0.00244428	4.75563	0.0023362
2020-06-01	2020	FW	PXPU52661	493452	9.18631e+06	Puruzinho Lake	Prochilodus nigricans	Detritivore	24	350	0.142353	0.176	0.000709672	0.00222898	3.14086	0.00200303
2020-06-01	2020	FW	PXPU52662	493452	9.18631e+06	Puruzinho Lake	Prochilodus nigricans	Detritivore	22	300	0.145349	0.216	0.000724608	0.00273556	3.77523	0.00254362
2020-06-01	2020	FW	PXPU52663	493452	9.18631e+06	Puruzinho Lake	Prochilodus nigricans	Detritivore	22	300	0.14486	0.127	0.000722168	0.00160841	2.2272	0.00128416
2020-06-01	2020	FW	PXPU52664	493452	9.18631e+06	Puruzinho Lake	Prochilodus nigricans	Detritivore	24	350	0.154961	0.126	0.000772526	0.00159574	2.06562	0.00122175
2020-06-01	2020	FW	PXPU52665	493452	9.18631e+06	Puruzinho Lake	Prochilodus nigricans	Detritivore	21	250	0.280796	0.247	0.00139985	0.00312817	2.23464	0.00250173
2020-06-01	2020	FW	PXPU52666	493452	9.18631e+06	Puruzinho Lake	Prochilodus nigricans	Detritivore	28	450	0.208082	0.172	0.00103735	0.00217832	2.09989	0.00168431
2020-06-01	2020	FW	PXPU52667	493452	9.18631e+06	Puruzinho Lake	Prochilodus nigricans	Detritivore	27	400	0.240548	0.131	0.0011992	0.00165907	1.38348	0.000792267
2020-06-01	2020	FW	PXPU52668	493452	9.18631e+06	Puruzinho Lake	Prochilodus nigricans	Detritivore	25	350	0.208543	0.167	0.00103965	0.00211499	2.03434	0.00160395
2020-06-01	2020	FW	PXPU52669	493452	9.18631e+06	Puruzinho Lake	Prochilodus nigricans	Detritivore	24	400	0.150966	0.153	0.000752609	0.00193769	2.57463	0.00164537
2020-06-01	2020	FW	PXPU52670	493452	9.18631e+06	Puruzinho Lake	Prochilodus nigricans	Detritivore	26	400	0.221263	0.191	0.00110306	0.00241895	2.19294	0.00191594
2020-06-01	2020	FW	PXPU52671	493452	9.18631e+06	Puruzinho Lake	Prochilodus nigricans	Detritivore	25	400	0.267588	0.155	0.001334	0.00196302	1.47153	0.00105648
2020-11-01	2020	LW	PXPU53272	493452	9.18631e+06	Puruzinho Lake	Prochilodus nigricans	Detritivore	24	400	0.274263	0.191	0.00136728	0.00241895	1.76917	0.00164611
2020-11-01	2020	LW	PXPU53273	493452	9.18631e+06	Puruzinho Lake	Prochilodus nigricans	Detritivore	27	500	0.459873	0.129	0.0022926	0.00163374	0.712613	-0.00158344
2020-11-01	2020	LW	PXPU53274	493452	9.18631e+06	Puruzinho Lake	Prochilodus nigricans	Detritivore	23	300	0.312304	0.169	0.00155693	0.00214032	1.37471	0.00100777
2020-11-01	2020	LW	PXPU53275	493452	9.18631e+06	Puruzinho Lake	Prochilodus nigricans	Detritivore	26	400	0.29577	0.203	0.0014745	0.00257092	1.74359	0.00172525
2020-11-01	2020	LW	PXPU53276	493452	9.18631e+06	Puruzinho Lake	Prochilodus nigricans	Detritivore	23	350	0.192282	0.234	0.000958582	0.00296353	3.09157	0.00265346
2020-11-01	2020	LW	PXPU53277	493452	9.18631e+06	Puruzinho Lake	Prochilodus nigricans	Detritivore	26	400	0.199494	0.22	0.000994535	0.00278622	2.80153	0.00243122
2020-11-01	2020	LW	PXPU53278	493452	9.18631e+06	Puruzinho Lake	Prochilodus nigricans	Detritivore	26	400	0.261484	0.198	0.00130357	0.0025076	1.92364	0.00182994
2020-11-01	2020	LW	PXPU53279	493452	9.18631e+06	Puruzinho Lake	Prochilodus nigricans	Detritivore	25	400	0.32339	0.205	0.0016122	0.00259625	1.61038	0.00159512
2020-11-01	2020	LW	PXPU53280	493452	9.18631e+06	Puruzinho Lake	Prochilodus nigricans	Detritivore	27	400	0.194139	0.177	0.000967838	0.00224164	2.31613	0.00182377
2020-11-01	2020	LW	PXPU53281	493452	9.18631e+06	Puruzinho Lake	Prochilodus nigricans	Detritivore	23	350	0.151883	0.246	0.000757179	0.0031155	4.11461	0.00293148
2020-11-01	2020	LW	PXPU53282	493452	9.18631e+06	Puruzinho Lake	Prochilodus nigricans	Detritivore	27	400	0.159486	0.203	0.000795086	0.00257092	3.23351	0.00232503
2020-11-01	2020	LW	PXPU53283	493452	9.18631e+06	Puruzinho Lake	Prochilodus nigricans	Detritivore	23	300	0.162621	0.174	0.000810716	0.00220365	2.71815	0.00190539
2020-11-01	2020	LW	PXPU53284	493452	9.18631e+06	Puruzinho Lake	Prochilodus nigricans	Detritivore	24	350	0.210876	0.279	0.00105128	0.00353343	3.36108	0.00322065
2020-11-01	2020	LW	PXPU53286	493452	9.18631e+06	Puruzinho Lake	Prochilodus nigricans	Detritivore	25	220	0.25126	0.214	0.0012526	0.00271023	2.16368	0.00213131
2020-11-01	2020	LW	PXPU53287	493452	9.18631e+06	Puruzinho Lake	Prochilodus nigricans	Detritivore	22	250	0.194558	0.258	0.000969929	0.00326748	3.36878	0.00297956
2020-11-01	2020	LW	PXPU53288	493452	9.18631e+06	Puruzinho Lake	Prochilodus nigricans	Detritivore	25	350	0.141949	0.263	0.000707657	0.0033308	4.7068	0.00318045
2020-11-01	2020	LW	PXPU53289	493452	9.18631e+06	Puruzinho Lake	Prochilodus nigricans	Detritivore	24	350	0.14029	0.21	0.000699388	0.00265957	3.80272	0.00247566
2020-11-01	2020	LW	PXPU53290	493452	9.18631e+06	Puruzinho Lake	Prochilodus nigricans	Detritivore	22	300	0.179972	0.17	0.000897215	0.00215299	2.39963	0.00177909
2020-11-01	2020	LW	PXPU53291	493452	9.18631e+06	Puruzinho Lake	Prochilodus nigricans	Detritivore	23	350	0.133676	0.252	0.000666416	0.00319149	4.78903	0.00305233
2020-03-01	2020	HW	PXPU52364	493452	9.18631e+06	Puruzinho Lake	Mylossoma aureum	Herbivore	18	250	0.0441323	0.015	0.000220012	0.00018997	0.863449	-6.48368e-05
2020-03-01	2020	HW	PXPU52365	493452	9.18631e+06	Puruzinho Lake	Mylossoma aureum	Herbivore	16	200	0.0414965	0.022	0.000206872	0.000278622	1.34683	0.000125023
2020-03-01	2020	HW	PXPU52366	493452	9.18631e+06	Puruzinho Lake	Mylossoma aureum	Herbivore	18	250	0.0687528	0.03	0.000342753	0.000379939	1.10849	7.07329e-05
2020-03-01	2020	HW	PXPU52367	493452	9.18631e+06	Puruzinho Lake	Mylossoma aureum	Herbivore	17	200	0.0381111	0.024	0.000189995	0.000303951	1.59979	0.000185189
2020-03-01	2020	HW	PXPU52368	493452	9.18631e+06	Puruzinho Lake	Mylossoma aureum	Herbivore	18	250	0.0672406	0.038	0.000335214	0.000481256	1.43567	0.000247766
2020-03-01	2020	HW	PXPU52369	493452	9.18631e+06	Puruzinho Lake	Mylossoma aureum	Herbivore	15	150	0.0360486	0.047	0.000179713	0.000595238	3.31216	0.00054098
2020-03-01	2020	HW	PXPU52370	493452	9.18631e+06	Puruzinho Lake	Mylossoma aureum	Herbivore	17	200	0.0654414	0.018	0.000326244	0.000227964	0.698751	-0.000238933
2020-03-01	2020	HW	PXPU52371	493452	9.18631e+06	Puruzinho Lake	Mylossoma aureum	Herbivore	18	200	0.098029	0.031	0.000488703	0.000392604	0.803358	-0.000215721
2020-03-01	2020	HW	PXPU52372	493452	9.18631e+06	Puruzinho Lake	Mylossoma aureum	Herbivore	16	150	0.021186	0.02	0.000105618	0.000253293	2.39819	0.000209252
2020-03-01	2020	HW	PXPU52373	493452	9.18631e+06	Puruzinho Lake	Mylossoma aureum	Herbivore	15	150	0.0509849	0.026	0.000254175	0.000329281	1.29549	0.000133081
2020-03-01	2020	HW	PXPU52374	493452	9.18631e+06	Puruzinho Lake	Mylossoma aureum	Herbivore	15	200	0.0734829	0.027	0.000366334	0.000341945	0.933425	-5.05166e-05
2020-03-01	2020	HW	PXPU52375	493452	9.18631e+06	Puruzinho Lake	Mylossoma aureum	Herbivore	15	150	0.0500649	0.047	0.000249588	0.000595238	2.38488	0.000490584
2020-03-01	2020	HW	PXPU52376	493452	9.18631e+06	Puruzinho Lake	Mylossoma aureum	Herbivore	17	200	0.036334	0.031	0.000181136	0.000392604	2.16746	0.000309033
2020-03-01	2020	HW	PXPU52377	493452	9.18631e+06	Puruzinho Lake	Mylossoma aureum	Herbivore	16	200	0.0241981	0.034	0.000120635	0.000430598	3.56943	0.000396801
2020-03-01	2020	HW	PXPU52378	493452	9.18631e+06	Puruzinho Lake	Mylossoma aureum	Herbivore	16	150	0.0426154	0.017	0.00021245	0.000215299	1.01341	5.65932e-06
2020-06-01	2020	FW	PXPU52578	493452	9.18631e+06	Puruzinho Lake	Mylossoma aureum	Herbivore	16	150	0.0505867	0.071	0.00025219	0.000899189	3.56553	0.00082846
2020-06-01	2020	FW	PXPU52579	493452	9.18631e+06	Puruzinho Lake	Mylossoma aureum	Herbivore	14	150	0.0412307	0.055	0.000205547	0.000696555	3.38879	0.0006359
2020-06-01	2020	FW	PXPU52580	493452	9.18631e+06	Puruzinho Lake	Mylossoma aureum	Herbivore	16	150	0.0680446	0.052	0.000339222	0.000658561	1.94139	0.000483829
2020-06-01	2020	FW	PXPU52581	493452	9.18631e+06	Puruzinho Lake	Mylossoma aureum	Herbivore	14	150	0.0614038	0.047	0.000306116	0.000595238	1.94449	0.00043781
2020-06-01	2020	FW	PXPU52582	493452	9.18631e+06	Puruzinho Lake	Mylossoma aureum	Herbivore	15	200	0.0404427	0.071	0.000201619	0.000899189	4.45986	0.000853982
2020-06-01	2020	FW	PXPU52583	493452	9.18631e+06	Puruzinho Lake	Mylossoma aureum	Herbivore	15	150	0.112621	0.054	0.00056145	0.000683891	1.21808	0.00022296
2020-06-01	2020	FW	PXPU52584	493452	9.18631e+06	Puruzinho Lake	Mylossoma aureum	Herbivore	14	150	0.039636	0.036	0.000197597	0.000455927	2.30735	0.000370289
2020-06-01	2020	FW	PXPU52586	493452	9.18631e+06	Puruzinho Lake	Mylossoma aureum	Herbivore	14	150	0.0420983	0.05	0.000209872	0.000633232	3.01723	0.000563674
2020-06-01	2020	FW	PXPU52587	493452	9.18631e+06	Puruzinho Lake	Mylossoma aureum	Herbivore	17	250	0.0693078	0.042	0.00034552	0.000531915	1.53946	0.000307473
2020-06-01	2020	FW	PXPU52588	493452	9.18631e+06	Puruzinho Lake	Mylossoma aureum	Herbivore	14	100	0.0375095	0.02	0.000186996	0.000253293	1.35454	0.000115241
2020-06-01	2020	FW	PXPU52589	493452	9.18631e+06	Puruzinho Lake	Mylossoma aureum	Herbivore	16	150	0.0366947	0.028	0.000182934	0.00035461	1.93846	0.000260239
2020-06-01	2020	FW	PXPU52590	493452	9.18631e+06	Puruzinho Lake	Mylossoma aureum	Herbivore	16	150	0.0486116	0.022	0.000242343	0.000278622	1.1497	6.78344e-05
2020-06-01	2020	FW	PXPU52591	493452	9.18631e+06	Puruzinho Lake	Mylossoma aureum	Herbivore	18	150	0.0724754	0.015	0.000361311	0.00018997	0.525779	-0.000497222
2020-06-01	2020	FW	PXPU52592	493452	9.18631e+06	Puruzinho Lake	Mylossoma aureum	Herbivore	15	150	0.0461425	0.021	0.000230034	0.000265957	1.15617	6.69947e-05
2020-11-01	2020	LW	PXPU53362	493452	9.18631e+06	Puruzinho Lake	Mylossoma duriventre	Herbivore	18	250	0.146715	0.026	0.000731419	0.000329281	0.450194	-0.00129539
2020-11-01	2020	LW	PXPU53363	493452	9.18631e+06	Puruzinho Lake	Mylossoma duriventre	Herbivore	16	150	0.00929467	0.026	4.63367e-05	0.000329281	7.10627	0.00032276
2020-11-01	2020	LW	PXPU53364	493452	9.18631e+06	Puruzinho Lake	Mylossoma duriventre	Herbivore	18	200	0.116639	0.027	0.000581482	0.000341945	0.588058	-0.000646872
2019-12-01	2019	RW	PXPU51875	493452	9.18631e+06	Puruzinho Lake	Schizodon fasciatus	Herbivore	27	350	0.0713104	0.11605	0.000355503	0.00146973	4.13423	0.00138374
2019-12-01	2019	RW	PXPU51876	493452	9.18631e+06	Puruzinho Lake	Schizodon fasciatus	Herbivore	24	250	0.179071	0.08965	0.000892721	0.00113539	1.27183	0.000433465
2020-03-01	2020	HW	PXPU52348	493452	9.18631e+06	Puruzinho Lake	Schizodon fasciatus	Herbivore	24	300	0.34653	0.295	0.00172755	0.00373607	2.16263	0.00293725
2020-03-01	2020	HW	PXPU52349	493452	9.18631e+06	Puruzinho Lake	Schizodon fasciatus	Herbivore	21	200	0.446327	0.325	0.00222507	0.00411601	1.84983	0.00291316
2020-03-01	2020	HW	PXPU52350	493452	9.18631e+06	Puruzinho Lake	Schizodon fasciatus	Herbivore	29	500	0.215123	0.214	0.00107245	0.00271023	2.52714	0.00228586
2020-03-01	2020	HW	PXPU52351	493452	9.18631e+06	Puruzinho Lake	Schizodon fasciatus	Herbivore	23	300	0.115688	0.178	0.000576739	0.00225431	3.90871	0.00210675
2020-03-01	2020	HW	PXPU52352	493452	9.18631e+06	Puruzinho Lake	Schizodon fasciatus	Herbivore	26	350	0.259153	0.28	0.00129195	0.0035461	2.74476	0.0030754
2020-03-01	2020	HW	PXPU52353	493452	9.18631e+06	Puruzinho Lake	Schizodon fasciatus	Herbivore	24	350	0.169736	0.22	0.000846182	0.00278622	3.2927	0.00252923
2020-03-01	2020	HW	PXPU52354	493452	9.18631e+06	Puruzinho Lake	Schizodon fasciatus	Herbivore	23	250	0.109353	0.229	0.000545158	0.0029002	5.31993	0.00279773
2020-03-01	2020	HW	PXPU52355	493452	9.18631e+06	Puruzinho Lake	Schizodon fasciatus	Herbivore	25	250	0.142152	0.237	0.00070867	0.00300152	4.23543	0.0028342
2020-03-01	2020	HW	PXPU52356	493452	9.18631e+06	Puruzinho Lake	Schizodon fasciatus	Herbivore	25	300	0.0937918	0.322	0.00046758	0.00407801	8.72154	0.0040244
2020-03-01	2020	HW	PXPU52357	493452	9.18631e+06	Puruzinho Lake	Schizodon fasciatus	Herbivore	23	300	0.180878	0.387	0.000901731	0.00490122	5.43534	0.00473531
2020-03-01	2020	HW	PXPU52359	493452	9.18631e+06	Puruzinho Lake	Schizodon fasciatus	Herbivore	24	250	0.338988	0.091	0.00168996	0.00115248	0.68196	-0.0013256
2020-03-01	2020	HW	PXPU52360	493452	9.18631e+06	Puruzinho Lake	Schizodon fasciatus	Herbivore	24	250	0.128928	0.064	0.000642742	0.000810537	1.26106	0.000300853
2020-03-01	2020	HW	PXPU52361	493452	9.18631e+06	Puruzinho Lake	Schizodon fasciatus	Herbivore	24	250	0.321937	0.113	0.00160495	0.0014311	0.891682	-0.000368807
2020-03-01	2020	HW	PXPU52362	493452	9.18631e+06	Puruzinho Lake	Schizodon fasciatus	Herbivore	24	300	0.427574	0.118	0.00213158	0.00149443	0.701089	-0.00154596
2020-11-01	2020	LW	PXPU53334	493452	9.18631e+06	Puruzinho Lake	Schizodon fasciatus	Herbivore	22	200	0.599042	0.185	0.0029864	0.00234296	0.784542	-0.0014636
2020-11-01	2020	LW	PXPU53335	493452	9.18631e+06	Puruzinho Lake	Schizodon fasciatus	Herbivore	23	250	0.524679	0.143	0.00261568	0.00181104	0.69238	-0.00196676
2020-11-01	2020	LW	PXPU53336	493452	9.18631e+06	Puruzinho Lake	Schizodon fasciatus	Herbivore	22	250	0.274349	0.176	0.00136771	0.00222898	1.62971	0.00138974
2020-11-01	2020	LW	PXPU53337	493452	9.18631e+06	Puruzinho Lake	Schizodon fasciatus	Herbivore	28	400	0.226936	0.123	0.00113134	0.00155775	1.3769	0.000736094
2020-11-01	2020	LW	PXPU53338	493452	9.18631e+06	Puruzinho Lake	Schizodon fasciatus	Herbivore	20	220	0.324763	0.096	0.00161904	0.00121581	0.750943	-0.000940202
2020-11-01	2020	LW	PXPU53339	493452	9.18631e+06	Puruzinho Lake	Schizodon fasciatus	Herbivore	22	200	0.452286	0.172	0.00225478	0.00217832	0.966089	-0.000155606
2020-11-01	2020	LW	PXPU53340	493452	9.18631e+06	Puruzinho Lake	Schizodon fasciatus	Herbivore	25	300	0.248825	0.151	0.00124046	0.00191236	1.54165	0.00110773
2020-11-01	2020	LW	PXPU53341	493452	9.18631e+06	Puruzinho Lake	Schizodon fasciatus	Herbivore	23	200	0.175233	0.096	0.000873588	0.00121581	1.39174	0.000588109
2020-11-01	2020	LW	PXPU53342	493452	9.18631e+06	Puruzinho Lake	Schizodon fasciatus	Herbivore	25	300	0.258884	0.11	0.00129061	0.00139311	1.07942	0.000197454
2020-11-01	2020	LW	PXPU53343	493452	9.18631e+06	Puruzinho Lake	Schizodon fasciatus	Herbivore	25	400	0.25363	0.115	0.00126442	0.00145643	1.15186	0.000358709
2020-11-01	2020	LW	PXPU53344	493452	9.18631e+06	Puruzinho Lake	Schizodon fasciatus	Herbivore	24	250	0.160972	0.085	0.000802493	0.00107649	1.34144	0.000478262
2020-11-01	2020	LW	PXPU53345	493452	9.18631e+06	Puruzinho Lake	Schizodon fasciatus	Herbivore	22	200	0.511985	0.134	0.00255239	0.00169706	0.66489	-0.00214176
2019-12-01	2019	RW	PXPU51907	493452	9.18631e+06	Puruzinho Lake	Acestrorhynchus falcirostris	Piscivore	38	650	1.08526	0.08797	0.00541035	0.00111411	0.205922	-0.0251597
2019-12-01	2019	RW	PXPU51908	493452	9.18631e+06	Puruzinho Lake	Acestrorhynchus falcirostris	Piscivore	38	600	1.00668	0.0842	0.00501862	0.00106636	0.212481	-0.0225527
2019-12-01	2019	RW	PXPU51909	493452	9.18631e+06	Puruzinho Lake	Acestrorhynchus falcirostris	Piscivore	33	400	0.692016	0.08362	0.0034499	0.00105902	0.30697	-0.0101796
2019-12-01	2019	RW	PXPU51910	493452	9.18631e+06	Puruzinho Lake	Acestrorhynchus falcirostris	Piscivore	34	450	0.664092	0.0859	0.00331069	0.00108789	0.3286	-0.00898726
2019-12-01	2019	RW	PXPU51911	493452	9.18631e+06	Puruzinho Lake	Acestrorhynchus falcirostris	Piscivore	33	350	0.789239	0.10457	0.00393459	0.00132434	0.33659	-0.0103652
2019-12-01	2019	RW	PXPU51912	493452	9.18631e+06	Puruzinho Lake	Acestrorhynchus falcirostris	Piscivore	32	300	0.7497	0.08958	0.00373747	0.0011345	0.303547	-0.0111782
2019-12-01	2019	RW	PXPU51913	493452	9.18631e+06	Puruzinho Lake	Acestrorhynchus falcirostris	Piscivore	33	300	1.21481	0.12063	0.0060562	0.00152774	0.25226	-0.02248
2019-12-01	2019	RW	PXPU51914	493452	9.18631e+06	Puruzinho Lake	Acestrorhynchus falcirostris	Piscivore	34	300	1.00908	0.013364	0.00503057	0.00016925	0.0336443	-0.149353
2019-12-01	2019	RW	PXPU51915	493452	9.18631e+06	Puruzinho Lake	Acestrorhynchus falcirostris	Piscivore	34	400	1.12775	0.09885	0.00562217	0.0012519	0.222672	-0.0239968
2019-12-01	2019	RW	PXPU51916	493452	9.18631e+06	Puruzinho Lake	Acestrorhynchus falcirostris	Piscivore	33	650	1.02893	0.11318	0.00512954	0.00143338	0.279437	-0.0169233
2019-12-01	2019	RW	PXPU51917	493452	9.18631e+06	Puruzinho Lake	Pellona castelnaeana	Piscivore	37	700	0.738103	0.25047	0.00367966	0.00317211	0.862067	-0.0010963
2019-12-01	2019	RW	PXPU51918	493452	9.18631e+06	Puruzinho Lake	Pellona castelnaeana	Piscivore	31	350	0.455096	0.24979	0.00226879	0.0031635	1.39436	0.00153638
2019-12-01	2019	RW	PXPU51919	493452	9.18631e+06	Puruzinho Lake	Pellona castelnaeana	Piscivore	40	900	1.26825	0.21577	0.00632259	0.00273265	0.432204	-0.0118961
2019-12-01	2019	RW	PXPU51920	493452	9.18631e+06	Puruzinho Lake	Pellona castelnaeana	Piscivore	39	800	1.19482	0.21174	0.00595655	0.00268161	0.450195	-0.0105494
2019-12-01	2019	RW	PXPU51921	493452	9.18631e+06	Puruzinho Lake	Pellona castelnaeana	Piscivore	39	700	0.888027	0.23924	0.00442707	0.00302989	0.6844	-0.00343866
2019-12-01	2019	RW	PXPU51922	493452	9.18631e+06	Puruzinho Lake	Pellona castelnaeana	Piscivore	38	600	0.851791	0.24632	0.00424643	0.00311955	0.73463	-0.00266081
2019-12-01	2019	RW	PXPU51923	493452	9.18631e+06	Puruzinho Lake	Pellona castelnaeana	Piscivore	39	1000	2.35017	0.31473	0.0117163	0.00398594	0.340206	-0.0304528
2019-12-01	2019	RW	PXPU51924	493452	9.18631e+06	Puruzinho Lake	Pellona castelnaeana	Piscivore	38	900	2.47257	0.3142	0.0123265	0.00397923	0.322819	-0.0342047
2019-12-01	2019	RW	PXPU51925	493452	9.18631e+06	Puruzinho Lake	Pellona castelnaeana	Piscivore	33	600	1.24879	0.26505	0.00622556	0.00335676	0.53919	-0.00818936
2019-12-01	2019	RW	PXPU51926	493452	9.18631e+06	Puruzinho Lake	Pellona castelnaeana	Piscivore	32	500	1.28699	0.51955	0.00641601	0.00657991	1.02555	0.000323724
2019-12-01	2019	RW	PXPU51927	493452	9.18631e+06	Puruzinho Lake	Pellona castelnaeana	Piscivore	38	800	1.59215	0.33999	0.00793735	0.00430585	0.54248	-0.0103258
2019-12-01	2019	RW	PXPU51928	493452	9.18631e+06	Puruzinho Lake	Pellona castelnaeana	Piscivore	37	700	1.43131	0.55043	0.0071355	0.006971	0.976946	-0.000332885
2019-12-01	2019	RW	PXPU51885	493452	9.18631e+06	Puruzinho Lake	Phractocephalus hemioliopterus	Piscivore	47	1300	0.696043	0.1165	0.00346998	0.00147543	0.425198	-0.00668542
2019-12-01	2019	RW	PXPU51886	493452	9.18631e+06	Puruzinho Lake	Phractocephalus hemioliopterus	Piscivore	46	1200	0.672072	0.10392	0.00335047	0.00131611	0.392813	-0.00721333
2019-12-01	2019	RW	PXPU51879	493452	9.18631e+06	Puruzinho Lake	Rhaphiodon vulpinus	Piscivore	52	1000	0.900052	0.18903	0.00448702	0.002394	0.533538	-0.00601595
2019-12-01	2019	RW	PXPU51880	493452	9.18631e+06	Puruzinho Lake	Rhaphiodon vulpinus	Piscivore	51	900	0.93108	0.17947	0.00464171	0.00227292	0.489674	-0.00720626
2019-12-01	2019	RW	PXPU51892	493452	9.18631e+06	Puruzinho Lake	Serrasalmus rhombeus	Piscivore	22	250	0.670957	0.1263	0.00334492	0.00159954	0.478201	-0.00539525
2019-12-01	2019	RW	PXPU51893	493452	9.18631e+06	Puruzinho Lake	Serrasalmus rhombeus	Piscivore	21	300	0.63617	0.11649	0.00317149	0.0014753	0.465176	-0.00534253
2019-12-01	2019	RW	PXPU51894	493452	9.18631e+06	Puruzinho Lake	Serrasalmus rhombeus	Piscivore	21	300	0.815717	0.12761	0.00406659	0.00161613	0.397418	-0.00861639
2019-12-01	2019	RW	PXPU51895	493452	9.18631e+06	Puruzinho Lake	Serrasalmus rhombeus	Piscivore	22	250	1.08778	0.16963	0.0054229	0.0021483	0.396154	-0.0115406
2019-12-01	2019	RW	PXPU51896	493452	9.18631e+06	Puruzinho Lake	Serrasalmus rhombeus	Piscivore	23	200	0.577287	0.19063	0.00287794	0.00241426	0.838884	-0.00101642
2019-12-01	2019	RW	PXPU51897	493452	9.18631e+06	Puruzinho Lake	Serrasalmus rhombeus	Piscivore	19	200	0.57617	0.16627	0.00287238	0.00210575	0.733104	-0.00181236
2020-03-01	2020	HW	PXPU52426	493452	9.18631e+06	Puruzinho Lake	Serrasalmus rhombeus	Piscivore	20	250	0.797442	0.227	0.00397548	0.00287487	0.723151	-0.00262257
2020-03-01	2020	HW	PXPU52430	493452	9.18631e+06	Puruzinho Lake	Serrasalmus rhombeus	Piscivore	27	700	0.940587	0.092	0.0046891	0.00116515	0.24848	-0.017706
2020-03-01	2020	HW	PXPU52431	493452	9.18631e+06	Puruzinho Lake	Serrasalmus rhombeus	Piscivore	20	250	0.375977	0.151	0.00187435	0.00191236	1.02028	7.52591e-05
2020-03-01	2020	HW	PXPU52433	493452	9.18631e+06	Puruzinho Lake	Serrasalmus rhombeus	Piscivore	21	350	0.731326	0.157	0.00364587	0.00198835	0.54537	-0.00469679
2020-06-01	2020	FW	PXPU52703	493452	9.18631e+06	Puruzinho Lake	Serrasalmus rhombeus	Piscivore	18	500	0.658575	0.138	0.00328319	0.00174772	0.532324	-0.00441994
2020-06-01	2020	FW	PXPU52704	493452	9.18631e+06	Puruzinho Lake	Serrasalmus rhombeus	Piscivore	19	250	0.848682	0.137	0.00423093	0.00173506	0.410089	-0.00858205
2020-06-01	2020	FW	PXPU52705	493452	9.18631e+06	Puruzinho Lake	Serrasalmus rhombeus	Piscivore	23	350	1.09613	0.144	0.00546455	0.00182371	0.333734	-0.0145502
2020-06-01	2020	FW	PXPU52706	493452	9.18631e+06	Puruzinho Lake	Serrasalmus rhombeus	Piscivore	28	400	0.771306	0.142	0.00384519	0.00179838	0.467696	-0.00642318
2020-06-01	2020	FW	PXPU52707	493452	9.18631e+06	Puruzinho Lake	Serrasalmus rhombeus	Piscivore	22	350	0.824349	0.123	0.00410962	0.00155775	0.37905	-0.00928416
2020-06-01	2020	FW	PXPU52708	493452	9.18631e+06	Puruzinho Lake	Serrasalmus rhombeus	Piscivore	20	250	1.26786	0.15	0.00632063	0.0018997	0.300555	-0.0191302
2020-06-01	2020	FW	PXPU52709	493452	9.18631e+06	Puruzinho Lake	Serrasalmus rhombeus	Piscivore	23	400	0.870522	0.109	0.00433981	0.00138045	0.318089	-0.0122629
2020-06-01	2020	FW	PXPU52710	493452	9.18631e+06	Puruzinho Lake	Serrasalmus rhombeus	Piscivore	20	200	0.454455	0.195	0.00226559	0.0024696	1.09005	0.000391176
2020-06-01	2020	FW	PXPU52711	493452	9.18631e+06	Puruzinho Lake	Serrasalmus rhombeus	Piscivore	21	250	1.11668	0.158	0.005567	0.00200101	0.359442	-0.0134869
2020-06-01	2020	FW	PXPU52712	493452	9.18631e+06	Puruzinho Lake	Serrasalmus rhombeus	Piscivore	23	350	1.04401	0.109	0.00520468	0.00138045	0.265232	-0.0182427
2020-06-01	2020	FW	PXPU52713	493452	9.18631e+06	Puruzinho Lake	Serrasalmus rhombeus	Piscivore	22	450	0.768688	0.14	0.00383213	0.00177305	0.46268	-0.00650943
2020-06-01	2020	FW	PXPU52714	493452	9.18631e+06	Puruzinho Lake	Serrasalmus rhombeus	Piscivore	24	500	1.16828	0.085	0.00582422	0.00107649	0.184831	-0.0304346
2020-06-01	2020	FW	PXPU52715	493452	9.18631e+06	Puruzinho Lake	Serrasalmus rhombeus	Piscivore	21	350	0.709113	0.132	0.00353514	0.00167173	0.472891	-0.00580386
2020-06-01	2020	FW	PXPU52716	493452	9.18631e+06	Puruzinho Lake	Serrasalmus rhombeus	Piscivore	20	300	0.775356	0.152	0.00386538	0.00192503	0.498018	-0.0058365
2020-11-01	2020	LW	PXMD53203	493452	9.18631e+06	Puruzinho Lake	Serrasalmus rhombeus	Piscivore	22	400	1.30781	0.154	0.00651979	0.00195035	0.299144	-0.0198445
2020-11-01	2020	LW	PXMD53204	493452	9.18631e+06	Puruzinho Lake	Serrasalmus rhombeus	Piscivore	22	450	1.337	0.13	0.00666535	0.0016464	0.247009	-0.0253378
2020-11-01	2020	LW	PXPU53205	493452	9.18631e+06	Puruzinho Lake	Serrasalmus rhombeus	Piscivore	21	300	0.842332	0.157	0.00419927	0.00198835	0.473499	-0.00688025
2020-11-01	2020	LW	PXPU53206	493452	9.18631e+06	Puruzinho Lake	Serrasalmus rhombeus	Piscivore	25	250	0.797665	0.197	0.00397659	0.00249493	0.627405	-0.00384323
2020-11-01	2020	LW	PXPU53207	493452	9.18631e+06	Puruzinho Lake	Serrasalmus rhombeus	Piscivore	18	200	0.420978	0.134	0.0020987	0.00169706	0.808625	-0.000898333
2020-11-01	2020	LW	PXPU53208	493452	9.18631e+06	Puruzinho Lake	Serrasalmus rhombeus	Piscivore	26	550	1.10681	0.097	0.00551777	0.00122847	0.222639	-0.023555
2020-11-01	2020	LW	PXPU53209	493452	9.18631e+06	Puruzinho Lake	Serrasalmus rhombeus	Piscivore	24	500	1.19956	0.138	0.00598017	0.00174772	0.292253	-0.0187146
2020-11-01	2020	LW	PXPU53210	493452	9.18631e+06	Puruzinho Lake	Serrasalmus rhombeus	Piscivore	22	452	1.03326	0.137	0.0051511	0.00173506	0.336832	-0.0135577
2020-11-01	2020	LW	PXPU53211	493452	9.18631e+06	Puruzinho Lake	Serrasalmus rhombeus	Piscivore	35	210	1.13536	0.152	0.0056601	0.00192503	0.340105	-0.0147172
2020-11-01	2020	LW	PXPU53212	493452	9.18631e+06	Puruzinho Lake	Serrasalmus rhombeus	Piscivore	21	400	1.23465	0.231	0.00615512	0.00292553	0.475301	-0.0100244
2020-11-01	2020	LW	PXPU53213	493452	9.18631e+06	Puruzinho Lake	Serrasalmus rhombeus	Piscivore	19	200	0.691726	0.1	0.00344846	0.00126646	0.367255	-0.00812335
2020-11-01	2020	LW	PXPU53214	493452	9.18631e+06	Puruzinho Lake	Serrasalmus rhombeus	Piscivore	17	200	0.69635	0.09	0.00347151	0.00113982	0.328335	-0.00943325
2020-11-01	2020	LW	PXPU53215	493452	9.18631e+06	Puruzinho Lake	Serrasalmus rhombeus	Piscivore	18	200	0.340979	0.124	0.00169988	0.00157042	0.923838	-0.000269607
2020-11-01	2020	LW	PXPU53216	493452	9.18631e+06	Puruzinho Lake	Serrasalmus rhombeus	Piscivore	24	550	0.511958	0.145	0.00255226	0.00183637	0.719508	-0.00171086
2019-12-01	2019	RW	PXPU51898	493452	9.18631e+06	Puruzinho Lake	Anodus elongatus	Planktivore	21	150	0.472434	0.22133	0.00235522	0.00280306	1.19015	0.000824131
2019-12-01	2019	RW	PXPU51899	493452	9.18631e+06	Puruzinho Lake	Anodus elongatus	Planktivore	22	200	0.631823	0.19306	0.00314982	0.00244504	0.776246	-0.00161273
2019-12-01	2019	RW	PXPU51900	493452	9.18631e+06	Puruzinho Lake	Anodus elongatus	Planktivore	26	200	0.59898	0.21761	0.00298609	0.00275595	0.92293	-0.000479493
2019-12-01	2019	RW	PXPU51901	493452	9.18631e+06	Puruzinho Lake	Anodus elongatus	Planktivore	21	100	1.0157	0.17732	0.00506358	0.00224569	0.443499	-0.00917164
2019-12-01	2019	RW	PXPU51902	493452	9.18631e+06	Puruzinho Lake	Anodus elongatus	Planktivore	27	300	0.329603	0.15391	0.00164317	0.00194921	1.18625	0.00056404
2019-12-01	2019	RW	PXPU51903	493452	9.18631e+06	Puruzinho Lake	Anodus elongatus	Planktivore	23	150	0.223493	0.21164	0.00111418	0.00268034	2.40567	0.0022172
2019-12-01	2019	RW	PXPU51904	493452	9.18631e+06	Puruzinho Lake	Anodus elongatus	Planktivore	25	250	0.325104	0.45011	0.00162074	0.00570048	3.51721	0.00523968
2019-12-01	2019	RW	PXPU51905	493452	9.18631e+06	Puruzinho Lake	Anodus elongatus	Planktivore	25	250	0.465035	0.14612	0.00231834	0.00185056	0.798227	-0.0010538
2019-12-01	2019	RW	PXPU51906	493452	9.18631e+06	Puruzinho Lake	Anodus elongatus	Planktivore	22	100	0.799218	0.1292	0.00398434	0.00163627	0.410676	-0.00806563
2020-03-01	2020	HW	PXPU52291	493452	9.18631e+06	Puruzinho Lake	Anodus elongatus	Planktivore	24	250	0.622334	0.428	0.00310252	0.00542047	1.74712	0.00364468
2020-03-01	2020	HW	PXPU52292	493452	9.18631e+06	Puruzinho Lake	Anodus elongatus	Planktivore	23	200	0.67645	0.498	0.0033723	0.00630699	1.87023	0.00450385
2020-03-01	2020	HW	PXPU52293	493452	9.18631e+06	Puruzinho Lake	Anodus elongatus	Planktivore	23	200	0.759871	0.363	0.00378818	0.00459726	1.21358	0.00147577
2020-03-01	2020	HW	PXPU52294	493452	9.18631e+06	Puruzinho Lake	Anodus elongatus	Planktivore	24	250	0.866159	0.417	0.00431805	0.00528116	1.22304	0.00175057
2020-03-01	2020	HW	PXPU52295	493452	9.18631e+06	Puruzinho Lake	Anodus elongatus	Planktivore	25	300	0.5859	0.346	0.00292088	0.00438197	1.50022	0.00243499
2020-03-01	2020	HW	PXPU52296	493452	9.18631e+06	Puruzinho Lake	Anodus elongatus	Planktivore	22	200	0.73887	0.294	0.00368348	0.0037234	1.01084	7.94179e-05
2020-03-01	2020	HW	PXPU52297	493452	9.18631e+06	Puruzinho Lake	Anodus elongatus	Planktivore	24	250	0.725352	0.35	0.00361609	0.00443262	1.2258	0.00148265
2020-03-01	2020	HW	PXPU52298	493452	9.18631e+06	Puruzinho Lake	Anodus elongatus	Planktivore	24	250	0.689721	0.411	0.00343846	0.00520517	1.51381	0.00293377
2020-03-01	2020	HW	PXPU52299	493452	9.18631e+06	Puruzinho Lake	Anodus elongatus	Planktivore	23	200	0.274964	0.28	0.00137078	0.0035461	2.58692	0.00301621
2020-03-01	2020	HW	PXPU52300	493452	9.18631e+06	Puruzinho Lake	Anodus elongatus	Planktivore	24	250	0.909482	0.36	0.00453404	0.00455927	1.00557	5.03284e-05
2020-03-01	2020	HW	PXPU52301	493452	9.18631e+06	Puruzinho Lake	Anodus elongatus	Planktivore	23	200	0.961605	0.172	0.00479388	0.00217832	0.454396	-0.0083717
2020-03-01	2020	HW	PXPU52302	493452	9.18631e+06	Puruzinho Lake	Anodus elongatus	Planktivore	25	250	0.225458	0.322	0.00112398	0.00407801	3.6282	0.00376823
2020-03-01	2020	HW	PXPU52303	493452	9.18631e+06	Puruzinho Lake	Anodus elongatus	Planktivore	24	250	0.643017	0.161	0.00320563	0.00203901	0.636071	-0.00300072
2020-03-01	2020	HW	PXPU52304	493452	9.18631e+06	Puruzinho Lake	Anodus elongatus	Planktivore	25	200	0.781424	0.158	0.00389563	0.00200101	0.513656	-0.0055831
2020-03-01	2020	HW	PXPU52305	493452	9.18631e+06	Puruzinho Lake	Anodus elongatus	Planktivore	22	200	0.338171	0.119	0.00168588	0.00150709	0.893949	-0.00037879
2020-03-01	2020	HW	PXPU52390	493452	9.18631e+06	Puruzinho Lake	Hypophthalmus marginatus	Planktivore	29	250	1.10916	0.319	0.00552947	0.00404002	0.730634	-0.00352802
2020-03-01	2020	HW	PXPU52391	493452	9.18631e+06	Puruzinho Lake	Hypophthalmus marginatus	Planktivore	30	200	0.578977	0.235	0.00288637	0.00297619	1.03112	0.000176932
2020-03-01	2020	HW	PXPU52392	493452	9.18631e+06	Puruzinho Lake	Hypophthalmus marginatus	Planktivore	28	300	0.623005	0.237	0.00310586	0.00300152	0.966404	-0.000212314
2020-03-01	2020	HW	PXPU52393	493452	9.18631e+06	Puruzinho Lake	Hypophthalmus marginatus	Planktivore	31	400	0.607005	0.284	0.0030261	0.00359676	1.18858	0.00105078
2020-03-01	2020	HW	PXPU52394	493452	9.18631e+06	Puruzinho Lake	Hypophthalmus marginatus	Planktivore	29	300	0.527883	0.267	0.00263165	0.00338146	1.28492	0.00133335
2020-03-01	2020	HW	PXPU52395	493452	9.18631e+06	Puruzinho Lake	Hypophthalmus marginatus	Planktivore	29	300	0.60978	0.177	0.00303993	0.00224164	0.737398	-0.00188087
2020-03-01	2020	HW	PXPU52396	493452	9.18631e+06	Puruzinho Lake	Hypophthalmus marginatus	Planktivore	27	250	0.584676	0.22	0.00291478	0.00278622	0.955894	-0.000263054
2020-03-01	2020	HW	PXPU52397	493452	9.18631e+06	Puruzinho Lake	Hypophthalmus marginatus	Planktivore	26	100	0.541498	0.228	0.00269953	0.00288754	1.06965	0.000363778
2020-03-01	2020	HW	PXPU52398	493452	9.18631e+06	Puruzinho Lake	Hypophthalmus marginatus	Planktivore	29	200	0.634444	0.243	0.00316289	0.00307751	0.973005	-0.000173132
2020-03-01	2020	HW	PXPU52399	493452	9.18631e+06	Puruzinho Lake	Hypophthalmus marginatus	Planktivore	29	150	0.548972	0.312	0.00273679	0.00395137	1.4438	0.00205582
2020-03-01	2020	HW	PXPU52400	493452	9.18631e+06	Puruzinho Lake	Hypophthalmus marginatus	Planktivore	33	300	0.485457	0.459	0.00242015	0.00581307	2.40195	0.00480549
2020-03-01	2020	HW	PXPU52401	493452	9.18631e+06	Puruzinho Lake	Hypophthalmus marginatus	Planktivore	31	200	0.557745	0.328	0.00278052	0.004154	1.49396	0.00229283
2020-03-01	2020	HW	PXPU52402	493452	9.18631e+06	Puruzinho Lake	Hypophthalmus marginatus	Planktivore	28	150	0.666246	0.315	0.00332143	0.00398936	1.2011	0.00122403
2020-03-01	2020	HW	PXPU52403	493452	9.18631e+06	Puruzinho Lake	Hypophthalmus marginatus	Planktivore	27	150	0.581427	0.329	0.00289859	0.00416667	1.43748	0.00215024
2020-03-01	2020	HW	PXPU52404	493452	9.18631e+06	Puruzinho Lake	Hypophthalmus marginatus	Planktivore	28	150	0.693785	0.228	0.00345872	0.00288754	0.834856	-0.00125536
2020-06-01	2020	FW	PXPU52539	493452	9.18631e+06	Puruzinho Lake	Hypophthalmus marginatus	Planktivore	31	200	0.939351	0.222	0.00468294	0.00281155	0.600381	-0.00498839
2020-06-01	2020	FW	PXPU52540	493452	9.18631e+06	Puruzinho Lake	Hypophthalmus marginatus	Planktivore	30	300	0.63742	0.239	0.00317773	0.00302685	0.95252	-0.000309276
2020-06-01	2020	FW	PXPU52541	493452	9.18631e+06	Puruzinho Lake	Hypophthalmus marginatus	Planktivore	29	250	0.773879	0.229	0.00385801	0.0029002	0.751734	-0.00223195
2020-06-01	2020	FW	PXPU52543	493452	9.18631e+06	Puruzinho Lake	Hypophthalmus marginatus	Planktivore	30	300	0.603397	0.203	0.00300811	0.00257092	0.854663	-0.000948722
2020-06-01	2020	FW	PXPU52544	493452	9.18631e+06	Puruzinho Lake	Hypophthalmus marginatus	Planktivore	31	300	0.463481	0.227	0.00231059	0.00287487	1.24422	0.00101781
2020-06-01	2020	FW	PXPU52545	493452	9.18631e+06	Puruzinho Lake	Hypophthalmus marginatus	Planktivore	27	200	0.329479	0.263	0.00164255	0.0033308	2.02782	0.0025208
2020-06-01	2020	FW	PXPU52546	493452	9.18631e+06	Puruzinho Lake	Hypophthalmus marginatus	Planktivore	32	300	0.335715	0.111	0.00167364	0.00140578	0.839951	-0.000586768
2020-06-01	2020	FW	PXPU52547	493452	9.18631e+06	Puruzinho Lake	Hypophthalmus marginatus	Planktivore	31	250	0.691432	0.299	0.00344699	0.00378673	1.09856	0.00064899
2020-06-01	2020	FW	PXPU52548	493452	9.18631e+06	Puruzinho Lake	Hypophthalmus marginatus	Planktivore	32	300	0.329561	0.528	0.00164296	0.00668693	4.07005	0.00628326
2020-06-01	2020	FW	PXPU52549	493452	9.18631e+06	Puruzinho Lake	Hypophthalmus marginatus	Planktivore	27	200	0.561408	0.311	0.00279878	0.0039387	1.40729	0.00194993
2020-06-01	2020	FW	PXPU52557	493452	9.18631e+06	Puruzinho Lake	Hypophthalmus marginatus	Planktivore	29	250	0.755071	0.212	0.00376425	0.0026849	0.713264	-0.0025926
2020-06-01	2020	FW	PXPU52558	493452	9.18631e+06	Puruzinho Lake	Hypophthalmus marginatus	Planktivore	28	200	0.390223	0.237	0.00194538	0.00300152	1.5429	0.00174066
2020-06-01	2020	FW	PXPU52559	493452	9.18631e+06	Puruzinho Lake	Hypophthalmus marginatus	Planktivore	28	200	0.435189	0.222	0.00216954	0.00281155	1.29592	0.00113741
2020-06-01	2020	FW	PXPU52560	493452	9.18631e+06	Puruzinho Lake	Hypophthalmus marginatus	Planktivore	28	200	0.802926	0.174	0.00400282	0.00220365	0.550523	-0.00506729
2020-11-01	2020	LW	PXPU53240	493452	9.18631e+06	Puruzinho Lake	Hypophthalmus marginatus	Planktivore	20	300	0.762083	0.395	0.00379921	0.00500253	1.31673	0.0021172
2020-11-01	2020	LW	PXPU53241	493452	9.18631e+06	Puruzinho Lake	Hypophthalmus marginatus	Planktivore	29	200	0.902177	0.297	0.00449762	0.0037614	0.836309	-0.00161654
2020-11-01	2020	LW	PXPU53242	493452	9.18631e+06	Puruzinho Lake	Hypophthalmus marginatus	Planktivore	26	200	0.932069	0.261	0.00464664	0.00330547	0.711369	-0.0032265
2020-11-01	2020	LW	PXPU53243	493452	9.18631e+06	Puruzinho Lake	Hypophthalmus marginatus	Planktivore	28	150	0.720738	0.27	0.00359309	0.00341945	0.951675	-0.00035609
2020-11-01	2020	LW	PXPU53244	493452	9.18631e+06	Puruzinho Lake	Hypophthalmus marginatus	Planktivore	34	400	0.755195	0.264	0.00376487	0.00334347	0.88807	-0.00089592
2020-11-01	2020	LW	PXPU53245	493452	9.18631e+06	Puruzinho Lake	Hypophthalmus marginatus	Planktivore	27	200	0.594533	0.248	0.00296392	0.00314083	1.05969	0.000343857
2020-11-01	2020	LW	PXPU53246	493452	9.18631e+06	Puruzinho Lake	Hypophthalmus marginatus	Planktivore	30	250	0.965891	0.279	0.00481525	0.00353343	0.733801	-0.00302863
2020-11-01	2020	LW	PXPU53247	493452	9.18631e+06	Puruzinho Lake	Hypophthalmus marginatus	Planktivore	32	300	0.715692	0.316	0.00356794	0.00400203	1.12166	0.000821094

## Sheet: Table S2. Sample characterizati
Species	N	Trophic guild	Trophic level	Habitat	Total weight (g)	Standard lenght (cm)
Hemiodus unimaculatus	34	Detritivore	2.0 ± 0.00	Bentopelagic	23,1 ± 1,3	227,9 ± 44,7
Potamorhina latior	9	Detritivore	2.0 ± 0.00	Bentopelagic	19,0 ± 0,7	155,5 ± 30,0
Prochilodus nigricans	34	Detritivore	2.4 ± 0.18	Bentopelagic	24,6 ± 1,9	365,3 ± 66,6
Mylossoma aureum	29	Herbivore	2.5 ± 0.23	Bentopelagic	15,9 ± 1,3	175,9 ± 39,2
Mylossoma duriventre	3	Herbivore	2.8 ± 0.36	Bentopelagic	17,3 ± 1,1	200,0 ± 50,0
Schizodon fasciatus	28	Herbivore	2.5 ± 0.20	Bentopelagic	24,0 ± 2,0	282,8 ± 71,5
Anodus elongatus	24	Planktivore	3.4 ± 0.45	Pelagic	23,6 ± 1,5	214,6 ± 52,1
Hypophthalmus marginatus	37	Planktivore	3.4 ± 0.45	Demersal	29,0 ± 2,5	239,2 ± 68,8
Ageneiosus inermis	4	Carnivore	4.0 ± 0.66	Pelagic	34,5 ± 1,7	562,5 ± 47,9
Calophysus macropterus	2	Carnivore	3.2 ± 0.47	Demersal	32,1 ± 1,4	325,0 ± 35,3
Cichla pleiozona	36	Carnivore	4.3 ± 0.5	Bentopelagic	27,3 ± 1,9	437,5 ± 69,0
Plagioscion squamosissimus	5	Carnivore	4.4 ± 0.5	Bentopelagic	29,6 ± 5,8	320,0 ± 90,8
Acestrorhynchus falcirostris	10	Piscivore	3.9 ± 0.63	Bentopelagic	34,2 ± 2,1	440,0 ± 143,0
Pellona castelnaeana	12	Piscivore	3.7 ± 0.56	Pelagic	36,7 ± 3,0	712,5 ± 183,6
Phractocephalus hemioliopterus	2	Piscivore	4.2 ± 0.73	Demersal	46,5 ± 0,7	1250,0 ± 70,7
Rhaphiodon vulpinus	2	Piscivore	4.5 ± 0.80	Pelagic	51,5 ± 0,7	950,0 ± 70,7
Serrasalmus rhombeus	38	Piscivore	4.0 ± 0.4	Bentopelagic	21,9 ± 3,3	337,1 ± 124,2

## Sheet: Table S3. EDI
ID_Lab	Species	Trophic level	THg (mg/kg)	THgFree (mg/kg)	Body weight (kg)	Intake rate (g/day)	EDI - Model 1 (µg/kg/day)	EDI - Model 2 (µg/kg/day)	Reduction (%)
PXPU52591	Mylossoma aureum	Herbivore	0.0724754	0.0343694	65	0.406	0.452692	0.214676	52.5779
PXPU52370	Mylossoma aureum	Herbivore	0.0654414	0.0197142	65	0.406	0.408757	0.123138	69.8751
PXPU52371	Mylossoma aureum	Herbivore	0.098029	0.0192766	65	0.406	0.612304	0.120404	80.3358
PXPU52364	Mylossoma aureum	Herbivore	0.0441323	0.00602629	65	0.406	0.275657	0.0376411	86.3449
PXPU52374	Mylossoma aureum	Herbivore	0.0734829	0.00489211	65	0.406	0.458986	0.0305568	93.3425
PXPU53362	Mylossoma duriventre	Herbivore	0.146715	0.0806649	65	0.406	0.916406	0.503845	45.0194
PXPU53364	Mylossoma duriventre	Herbivore	0.116639	0.0480487	65	0.406	0.728548	0.30012	58.8058
PXPU53345	Schizodon fasciatus	Herbivore	0.511985	0.171571	65	0.406	3.19794	1.07166	66.489
PXPU52359	Schizodon fasciatus	Herbivore	0.338988	0.107812	65	0.406	2.11737	0.673408	68.196
PXPU53335	Schizodon fasciatus	Herbivore	0.524679	0.161402	65	0.406	3.27722	1.00814	69.238
PXPU52362	Schizodon fasciatus	Herbivore	0.427574	0.127806	65	0.406	2.67069	0.798299	70.1089
PXPU53338	Schizodon fasciatus	Herbivore	0.324763	0.0808845	65	0.406	2.02852	0.505217	75.0943
PXPU53334	Schizodon fasciatus	Herbivore	0.599042	0.129068	65	0.406	3.74171	0.806181	78.4542
PXPU52361	Schizodon fasciatus	Herbivore	0.321937	0.0348715	65	0.406	2.01087	0.217813	89.1682
PXPU53339	Schizodon fasciatus	Herbivore	0.452286	0.0153373	65	0.406	2.82505	0.0957994	96.6089
PXPU53252	Hemiodus unimaculatus	Detritivore	1.3597	0.86178	65	0.406	8.49288	5.38281	36.6198
PXPU52643	Hemiodus unimaculatus	Detritivore	0.993125	0.624767	65	0.406	6.20321	3.90239	37.0908
PXPU52630	Hemiodus unimaculatus	Detritivore	0.922654	0.531433	65	0.406	5.76304	3.31941	42.4018
PXPU52642	Hemiodus unimaculatus	Detritivore	0.968933	0.557388	65	0.406	6.05211	3.48153	42.474
PXPU53250	Hemiodus unimaculatus	Detritivore	1.22451	0.701189	65	0.406	7.64848	4.37973	42.7373
PXPU52638	Hemiodus unimaculatus	Detritivore	0.871617	0.498178	65	0.406	5.44425	3.1117	42.8444
PXPU53262	Hemiodus unimaculatus	Detritivore	1.25526	0.698912	65	0.406	7.84055	4.36551	44.3213
PXPU53259	Hemiodus unimaculatus	Detritivore	1.23138	0.677576	65	0.406	7.69141	4.23224	44.9744
PXPU52641	Hemiodus unimaculatus	Detritivore	0.776208	0.423092	65	0.406	4.84831	2.6427	45.4924
PXPU53266	Hemiodus unimaculatus	Detritivore	1.05741	0.567116	65	0.406	6.60477	3.54229	46.3676
PXPU52639	Hemiodus unimaculatus	Detritivore	0.992302	0.499464	65	0.406	6.19807	3.11973	49.6661
PXPU52635	Hemiodus unimaculatus	Detritivore	1.11972	0.558291	65	0.406	6.99394	3.48717	50.1401
PXPU52632	Hemiodus unimaculatus	Detritivore	0.757282	0.371141	65	0.406	4.7301	2.3182	50.9904
PXPU53264	Hemiodus unimaculatus	Detritivore	0.918825	0.44885	65	0.406	5.73912	2.80359	51.1495
PXPU52637	Hemiodus unimaculatus	Detritivore	0.893127	0.433314	65	0.406	5.57861	2.70655	51.4835
PXPU52636	Hemiodus unimaculatus	Detritivore	0.856213	0.3964	65	0.406	5.34804	2.47598	53.7031
PXPU52633	Hemiodus unimaculatus	Detritivore	0.82563	0.38106	65	0.406	5.15701	2.38016	53.8462
PXPU53257	Hemiodus unimaculatus	Detritivore	1.0176	0.468877	65	0.406	6.35611	2.92868	53.9234
PXPU53258	Hemiodus unimaculatus	Detritivore	1.12236	0.492336	65	0.406	7.0104	3.07521	56.1337
PXPU53260	Hemiodus unimaculatus	Detritivore	0.94622	0.412736	65	0.406	5.91024	2.57801	56.3805
PXPU52644	Hemiodus unimaculatus	Detritivore	0.742588	0.323422	65	0.406	4.63832	2.02015	56.4466
PXPU52631	Hemiodus unimaculatus	Detritivore	0.696912	0.300609	65	0.406	4.35302	1.87765	56.8655
PXPU53251	Hemiodus unimaculatus	Detritivore	0.963802	0.399833	65	0.406	6.02005	2.49742	58.515
PXPU53254	Hemiodus unimaculatus	Detritivore	1.0088	0.416891	65	0.406	6.30115	2.60397	58.6747
PXPU53255	Hemiodus unimaculatus	Detritivore	1.21991	0.47557	65	0.406	7.61973	2.97048	61.0159
PXPU53267	Hemiodus unimaculatus	Detritivore	0.864935	0.32891	65	0.406	5.40251	2.05442	61.9728
PXPU53253	Hemiodus unimaculatus	Detritivore	0.958713	0.333775	65	0.406	5.98827	2.08481	65.1851
PXPU53265	Hemiodus unimaculatus	Detritivore	0.850561	0.27135	65	0.406	5.31274	1.6949	68.0975
PXPU52640	Hemiodus unimaculatus	Detritivore	0.642641	0.187909	65	0.406	4.01403	1.17371	70.7598
PXPU53263	Hemiodus unimaculatus	Detritivore	0.825343	0.241051	65	0.406	5.15522	1.50564	70.7939
PXPU53261	Hemiodus unimaculatus	Detritivore	0.640137	0.0939507	65	0.406	3.99839	0.586831	85.3233
PXPU53273	Prochilodus nigricans	Detritivore	0.459873	0.132161	65	0.406	2.87244	0.8255	71.2613
PXPU51906	Anodus elongatus	Planktivore	0.799218	0.470998	65	0.406	4.99204	2.94193	41.0676
PXPU51901	Anodus elongatus	Planktivore	1.0157	0.56524	65	0.406	6.34424	3.53057	44.3499
PXPU52301	Anodus elongatus	Planktivore	0.961605	0.524656	65	0.406	6.00633	3.27708	45.4396
PXPU52304	Anodus elongatus	Planktivore	0.781424	0.380041	65	0.406	4.88089	2.37379	51.3656
PXPU52303	Anodus elongatus	Planktivore	0.643017	0.234012	65	0.406	4.01638	1.46168	63.6071
PXPU51899	Anodus elongatus	Planktivore	0.631823	0.141373	65	0.406	3.94646	0.883038	77.6246
PXPU51905	Anodus elongatus	Planktivore	0.465035	0.0938316	65	0.406	2.90468	0.586086	79.8227
PXPU52305	Anodus elongatus	Planktivore	0.338171	0.0358634	65	0.406	2.11227	0.224009	89.3949
PXPU51900	Anodus elongatus	Planktivore	0.59898	0.0461633	65	0.406	3.74132	0.288343	92.293
PXPU52560	Hypophthalmus marginatus	Planktivore	0.802926	0.360897	65	0.406	5.0152	2.25422	55.0523
PXPU52539	Hypophthalmus marginatus	Planktivore	0.939351	0.375382	65	0.406	5.86733	2.34469	60.0381
PXPU53242	Hypophthalmus marginatus	Planktivore	0.932069	0.269024	65	0.406	5.82184	1.68037	71.1369
PXPU52557	Hypophthalmus marginatus	Planktivore	0.755071	0.216506	65	0.406	4.71629	1.35233	71.3264
PXPU52390	Hypophthalmus marginatus	Planktivore	1.10916	0.298769	65	0.406	6.92796	1.86615	73.0634
PXPU53246	Hypophthalmus marginatus	Planktivore	0.965891	0.257119	65	0.406	6.0331	1.60601	73.3801
PXPU52395	Hypophthalmus marginatus	Planktivore	0.60978	0.160129	65	0.406	3.80878	1.00019	73.7398
PXPU52541	Hypophthalmus marginatus	Planktivore	0.773879	0.192128	65	0.406	4.83377	1.20006	75.1734
PXPU52404	Hypophthalmus marginatus	Planktivore	0.693785	0.114574	65	0.406	4.33349	0.715648	83.4856
PXPU53241	Hypophthalmus marginatus	Planktivore	0.902177	0.147679	65	0.406	5.63514	0.922423	83.6309
PXPU52546	Hypophthalmus marginatus	Planktivore	0.335715	0.0537308	65	0.406	2.09693	0.335611	83.9951
PXPU52543	Hypophthalmus marginatus	Planktivore	0.603397	0.0876957	65	0.406	3.76891	0.547761	85.4663
PXPU53244	Hypophthalmus marginatus	Planktivore	0.755195	0.0845293	65	0.406	4.71706	0.527983	88.807
PXPU53243	Hypophthalmus marginatus	Planktivore	0.720738	0.0348297	65	0.406	4.50184	0.217552	95.1675
PXPU52540	Hypophthalmus marginatus	Planktivore	0.63742	0.0302646	65	0.406	3.98142	0.189037	95.252
PXPU52396	Hypophthalmus marginatus	Planktivore	0.584676	0.025788	65	0.406	3.65198	0.161076	95.5894
PXPU52392	Hypophthalmus marginatus	Planktivore	0.623005	0.0209302	65	0.406	3.89139	0.130733	96.6404
PXPU52398	Hypophthalmus marginatus	Planktivore	0.634444	0.0171267	65	0.406	3.96283	0.106976	97.3005
PXPU51882	Ageneiosus inermis	Carnivore	0.778083	0.625761	65	0.406	4.86003	3.9086	19.5766
PXPU51884	Ageneiosus inermis	Carnivore	0.424652	0.291942	65	0.406	2.65244	1.82351	31.2516
PXPU51883	Ageneiosus inermis	Carnivore	0.535218	0.341283	65	0.406	3.34305	2.13171	36.2346
PXPU51881	Ageneiosus inermis	Carnivore	0.475193	0.291624	65	0.406	2.96813	1.82153	38.6305
PXPU51877	Calophysus macropterus	Carnivore	1.89964	1.51952	65	0.406	11.8654	9.49115	20.0101
PXPU51878	Calophysus macropterus	Carnivore	0.843719	0.501883	65	0.406	5.27	3.13484	40.5154
PXPU53125	Cichla pleiozona	Carnivore	2.36325	1.87041	65	0.406	14.7612	11.6829	20.8542
PXPU53122	Cichla pleiozona	Carnivore	2.34356	1.85326	65	0.406	14.6382	11.5758	20.921
PXPU53133	Cichla pleiozona	Carnivore	2.17916	1.70664	65	0.406	13.6113	10.6599	21.6834
PXPU53121	Cichla pleiozona	Carnivore	1.72596	1.33982	65	0.406	10.7806	8.36873	22.3725
PXPU52339	Cichla pleiozona	Carnivore	1.22591	0.933761	65	0.406	7.6572	5.83242	23.831
PXPU53132	Cichla pleiozona	Carnivore	1.93091	1.42791	65	0.406	12.0607	8.91893	26.0499
PXPU53126	Cichla pleiozona	Carnivore	1.67005	1.22548	65	0.406	10.4314	7.65456	26.6201
PXPU53130	Cichla pleiozona	Carnivore	1.67735	1.19721	65	0.406	10.477	7.47798	28.6247
PXPU53123	Cichla pleiozona	Carnivore	1.31001	0.918788	65	0.406	8.18252	5.73889	29.864
PXPU53135	Cichla pleiozona	Carnivore	1.80636	1.26526	65	0.406	11.2828	7.903	29.9555
PXPU53134	Cichla pleiozona	Carnivore	1.89356	1.31434	65	0.406	11.8274	8.2096	30.5886
PXPU52344	Cichla pleiozona	Carnivore	0.997694	0.682684	65	0.406	6.23175	4.26415	31.5738
PXPU53129	Cichla pleiozona	Carnivore	1.40836	0.961254	65	0.406	8.79686	6.00414	31.7468
PXPU52343	Cichla pleiozona	Carnivore	1.43585	0.978576	65	0.406	8.96853	6.11233	31.8468
PXPU53136	Cichla pleiozona	Carnivore	1.44183	0.931209	65	0.406	9.00589	5.81647	35.4148
PXPU52347	Cichla pleiozona	Carnivore	1.2375	0.787852	65	0.406	7.72963	4.92104	36.3353
PXPU52338	Cichla pleiozona	Carnivore	0.962982	0.612407	65	0.406	6.01493	3.82519	36.4052
PXPU52345	Cichla pleiozona	Carnivore	1.05123	0.660011	65	0.406	6.56616	4.12253	37.2155
PXPU52342	Cichla pleiozona	Carnivore	0.979316	0.610958	65	0.406	6.11696	3.81614	37.6138
PXPU53118	Cichla pleiozona	Carnivore	1.55103	0.966734	65	0.406	9.68795	6.03837	37.6713
PXPU53127	Cichla pleiozona	Carnivore	1.19362	0.726183	65	0.406	7.45551	4.53585	39.1611
PXPU51934	Cichla pleiozona	Carnivore	1.4448	0.836271	65	0.406	9.02444	5.22348	42.1185
PXPU51933	Cichla pleiozona	Carnivore	1.56387	0.902576	65	0.406	9.76816	5.63763	42.2856
PXPU51930	Cichla pleiozona	Carnivore	1.22189	0.68922	65	0.406	7.63212	4.30498	43.594
PXPU52340	Cichla pleiozona	Carnivore	1.10404	0.598505	65	0.406	6.89603	3.73835	45.7898
PXPU53128	Cichla pleiozona	Carnivore	1.16661	0.628044	65	0.406	7.28682	3.92286	46.165
PXPU51931	Cichla pleiozona	Carnivore	1.28304	0.685916	65	0.406	8.01404	4.28433	46.5397
PXPU51929	Cichla pleiozona	Carnivore	1.26446	0.644679	65	0.406	7.89801	4.02676	49.0155
PXPU53131	Cichla pleiozona	Carnivore	0.897132	0.43986	65	0.406	5.60362	2.74743	50.9704
PXPU52341	Cichla pleiozona	Carnivore	0.813861	0.397235	65	0.406	5.0835	2.48119	51.1913
PXPU53119	Cichla pleiozona	Carnivore	1.02132	0.47513	65	0.406	6.3793	2.96774	53.4786
PXPU53120	Cichla pleiozona	Carnivore	1.06305	0.471137	65	0.406	6.63998	2.94279	55.6806
PXPU53117	Cichla pleiozona	Carnivore	1.10969	0.464429	65	0.406	6.9313	2.9009	58.1479
PXPU51932	Cichla pleiozona	Carnivore	0.644028	0.0989091	65	0.406	4.0227	0.617801	84.6421
PXPU53124	Cichla pleiozona	Carnivore	0.564743	0.0465016	65	0.406	3.52747	0.290456	91.7659
PXPU52346	Cichla pleiozona	Carnivore	0.930893	0.00364724	65	0.406	5.8145	0.0227812	99.6082
PXPU51887	Plagioscion squamosissimus	Carnivore	0.721391	0.281673	65	0.406	4.50592	1.75937	60.9542
PXPU51891	Plagioscion squamosissimus	Carnivore	0.637849	0.0414396	65	0.406	3.9841	0.258838	93.5032
PXPU51914	Acestrorhynchus falcirostris	Piscivore	1.00908	0.975132	65	0.406	6.30288	6.09083	3.36443
PXPU51907	Acestrorhynchus falcirostris	Piscivore	1.08526	0.861783	65	0.406	6.77872	5.38283	20.5922
PXPU51908	Acestrorhynchus falcirostris	Piscivore	1.00668	0.792783	65	0.406	6.28791	4.95184	21.2481
PXPU51915	Acestrorhynchus falcirostris	Piscivore	1.12775	0.876632	65	0.406	7.0441	5.47558	22.2672
PXPU51913	Acestrorhynchus falcirostris	Piscivore	1.21481	0.908364	65	0.406	7.58791	5.67378	25.226
PXPU51916	Acestrorhynchus falcirostris	Piscivore	1.02893	0.741411	65	0.406	6.42688	4.63097	27.9437
PXPU51912	Acestrorhynchus falcirostris	Piscivore	0.7497	0.522131	65	0.406	4.68274	3.26131	30.3547
PXPU51909	Acestrorhynchus falcirostris	Piscivore	0.692016	0.479588	65	0.406	4.32244	2.99558	30.697
PXPU51910	Acestrorhynchus falcirostris	Piscivore	0.664092	0.445872	65	0.406	4.14802	2.78498	32.86
PXPU51911	Acestrorhynchus falcirostris	Piscivore	0.789239	0.523589	65	0.406	4.92971	3.27042	33.659
PXPU51924	Pellona castelnaeana	Piscivore	2.47257	1.67438	65	0.406	15.4441	10.4584	32.2819
PXPU51923	Pellona castelnaeana	Piscivore	2.35017	1.55063	65	0.406	14.6795	9.68544	34.0206
PXPU51919	Pellona castelnaeana	Piscivore	1.26825	0.720106	65	0.406	7.92167	4.49789	43.2204
PXPU51920	Pellona castelnaeana	Piscivore	1.19482	0.65692	65	0.406	7.46305	4.10322	45.0195
PXPU51925	Pellona castelnaeana	Piscivore	1.24879	0.575452	65	0.406	7.8001	3.59436	53.919
PXPU51927	Pellona castelnaeana	Piscivore	1.59215	0.728442	65	0.406	9.94483	4.54996	54.248
PXPU51921	Pellona castelnaeana	Piscivore	0.888027	0.280261	65	0.406	5.54675	1.75055	68.44
PXPU51922	Pellona castelnaeana	Piscivore	0.851791	0.226039	65	0.406	5.32042	1.41188	73.463
PXPU51917	Pellona castelnaeana	Piscivore	0.738103	0.101809	65	0.406	4.61031	0.635915	86.2067
PXPU51928	Pellona castelnaeana	Piscivore	1.43131	0.0329973	65	0.406	8.94018	0.206106	97.6946
PXPU51886	Phractocephalus hemioliopterus	Piscivore	0.672072	0.408073	65	0.406	4.19786	2.54889	39.2813
PXPU51885	Phractocephalus hemioliopterus	Piscivore	0.696043	0.400087	65	0.406	4.34759	2.499	42.5198
PXPU51880	Rhaphiodon vulpinus	Piscivore	0.93108	0.475154	65	0.406	5.81567	2.96789	48.9674
PXPU51879	Rhaphiodon vulpinus	Piscivore	0.900052	0.41984	65	0.406	5.62186	2.62239	53.3538
PXPU52714	Serrasalmus rhombeus	Piscivore	1.16828	0.952345	65	0.406	7.29725	5.9485	18.4831
PXPU53208	Serrasalmus rhombeus	Piscivore	1.10681	0.860391	65	0.406	6.91331	5.37414	22.2639
PXMD53204	Serrasalmus rhombeus	Piscivore	1.337	1.00675	65	0.406	8.35112	6.28832	24.7009
PXPU52430	Serrasalmus rhombeus	Piscivore	0.940587	0.70687	65	0.406	5.87505	4.41522	24.848
PXPU52712	Serrasalmus rhombeus	Piscivore	1.04401	0.767104	65	0.406	6.52103	4.79145	26.5232
PXPU53209	Serrasalmus rhombeus	Piscivore	1.19956	0.848987	65	0.406	7.49265	5.3029	29.2253
PXMD53203	Serrasalmus rhombeus	Piscivore	1.30781	0.916584	65	0.406	8.16875	5.72512	29.9144
PXPU52708	Serrasalmus rhombeus	Piscivore	1.26786	0.886796	65	0.406	7.91922	5.53906	30.0555
PXPU52709	Serrasalmus rhombeus	Piscivore	0.870522	0.593618	65	0.406	5.43741	3.70783	31.8089
PXPU53214	Serrasalmus rhombeus	Piscivore	0.69635	0.467714	65	0.406	4.34951	2.92141	32.8335
PXPU52705	Serrasalmus rhombeus	Piscivore	1.09613	0.730316	65	0.406	6.84662	4.56167	33.3734
PXPU53210	Serrasalmus rhombeus	Piscivore	1.03326	0.685225	65	0.406	6.4539	4.28002	33.6832
PXPU53211	Serrasalmus rhombeus	Piscivore	1.13536	0.749218	65	0.406	7.09163	4.67973	34.0105
PXPU52711	Serrasalmus rhombeus	Piscivore	1.11668	0.715301	65	0.406	6.97498	4.46788	35.9442
PXPU53213	Serrasalmus rhombeus	Piscivore	0.691726	0.437686	65	0.406	4.32063	2.73385	36.7255
PXPU52707	Serrasalmus rhombeus	Piscivore	0.824349	0.51188	65	0.406	5.14901	3.19728	37.905
PXPU51895	Serrasalmus rhombeus	Piscivore	1.08778	0.656851	65	0.406	6.79443	4.10279	39.6154
PXPU51894	Serrasalmus rhombeus	Piscivore	0.815717	0.491537	65	0.406	5.09509	3.07021	39.7418
PXPU52704	Serrasalmus rhombeus	Piscivore	0.848682	0.500647	65	0.406	5.301	3.12712	41.0089
PXPU52713	Serrasalmus rhombeus	Piscivore	0.768688	0.413032	65	0.406	4.80134	2.57986	46.268
PXPU51893	Serrasalmus rhombeus	Piscivore	0.63617	0.340239	65	0.406	3.97362	2.12518	46.5176
PXPU52706	Serrasalmus rhombeus	Piscivore	0.771306	0.41057	65	0.406	4.8177	2.56448	46.7696
PXPU52715	Serrasalmus rhombeus	Piscivore	0.709113	0.37378	65	0.406	4.42923	2.33469	47.2891
PXPU53205	Serrasalmus rhombeus	Piscivore	0.842332	0.443489	65	0.406	5.26133	2.7701	47.3499
PXPU53212	Serrasalmus rhombeus	Piscivore	1.23465	0.647822	65	0.406	7.71184	4.0464	47.5301
PXPU51892	Serrasalmus rhombeus	Piscivore	0.670957	0.350105	65	0.406	4.1909	2.18681	47.8201
PXPU52716	Serrasalmus rhombeus	Piscivore	0.775356	0.389215	65	0.406	4.84299	2.4311	49.8018
PXPU52703	Serrasalmus rhombeus	Piscivore	0.658575	0.308	65	0.406	4.11356	1.92381	53.2324
PXPU52433	Serrasalmus rhombeus	Piscivore	0.731326	0.332483	65	0.406	4.56797	2.07674	54.537
PXPU53206	Serrasalmus rhombeus	Piscivore	0.797665	0.297206	65	0.406	4.98234	1.8564	62.7405
PXPU53216	Serrasalmus rhombeus	Piscivore	0.511958	0.1436	65	0.406	3.19777	0.896947	71.9508
PXPU52426	Serrasalmus rhombeus	Piscivore	0.797442	0.220771	65	0.406	4.98094	1.37897	72.3151
PXPU51897	Serrasalmus rhombeus	Piscivore	0.57617	0.153778	65	0.406	3.59885	0.96052	73.3104
PXPU53207	Serrasalmus rhombeus	Piscivore	0.420978	0.0805648	65	0.406	2.6295	0.50322	80.8625
PXPU51896	Serrasalmus rhombeus	Piscivore	0.577287	0.0930104	65	0.406	3.60582	0.580957	83.8884
PXPU53215	Serrasalmus rhombeus	Piscivore	0.340979	0.0259698	65	0.406	2.12981	0.162211	92.3838

## Sheet: Table S4. Correlation
Trophic guild	Dependent variable	Independent variable	tau	p
Herbivore	THg	Total weight	0.515	<0,0001
Herbivore	THg	Standard length	0.451	<0,0001
Herbivore	Se	Total weight	0.452	<0,0001
Herbivore	Se	Standard length	0.485	<0,0001
Detritivore	THg	Total weight	-0.018	0.827
Detritivore	THg	Standard length	-0.249	0.002
Detritivore	Se	Total weight	-0.121	0.141
Detritivore	Se	Standard length	-0.072	0.382
Planktivore	THg	Total weight	-0.046	0.608
Planktivore	THg	Standard length	-0.056	0.561
Planktivore	Se	Total weight	0.037	0.679
Planktivore	Se	Standard length	0.134	0.163
Carnivore	THg	Total weight	-0.196	0.061
Carnivore	THg	Standard length	-0.094	0.382
Carnivore	Se	Total weight	-0.077	0.465
Carnivore	Se	Standard length	-0.241	0.026
Piscivore	THg	Total weight	0.282	0.001
Piscivore	THg	Standard length	0.308	0.0004
Piscivore	Se	Total weight	0.055	0.53
Piscivore	Se	Standard length	0.087	0.325

## Sheet: Table S5. PCA
ID_Lab	Species	Trophic level	Total weight (g)	Standard length (cm)	Hg	Se
PXPU52364	Mylossoma aureum	Herbivore	18	250	0.0441323	0.015
PXPU52365	Mylossoma aureum	Herbivore	16	200	0.0414965	0.022
PXPU52366	Mylossoma aureum	Herbivore	18	250	0.0687528	0.03
PXPU52367	Mylossoma aureum	Herbivore	17	200	0.0381111	0.024
PXPU52368	Mylossoma aureum	Herbivore	18	250	0.0672406	0.038
PXPU52369	Mylossoma aureum	Herbivore	15	150	0.0360486	0.047
PXPU52370	Mylossoma aureum	Herbivore	17	200	0.0654414	0.018
PXPU52371	Mylossoma aureum	Herbivore	18	200	0.098029	0.031
PXPU52372	Mylossoma aureum	Herbivore	16	150	0.021186	0.02
PXPU52373	Mylossoma aureum	Herbivore	15	150	0.0509849	0.026
PXPU52374	Mylossoma aureum	Herbivore	15	200	0.0734829	0.027
PXPU52375	Mylossoma aureum	Herbivore	15	150	0.0500649	0.047
PXPU52376	Mylossoma aureum	Herbivore	17	200	0.036334	0.031
PXPU52377	Mylossoma aureum	Herbivore	16	200	0.0241981	0.034
PXPU52378	Mylossoma aureum	Herbivore	16	150	0.0426154	0.017
PXPU52578	Mylossoma aureum	Herbivore	16	150	0.0505867	0.071
PXPU52579	Mylossoma aureum	Herbivore	14	150	0.0412307	0.055
PXPU52580	Mylossoma aureum	Herbivore	16	150	0.0680446	0.052
PXPU52581	Mylossoma aureum	Herbivore	14	150	0.0614038	0.047
PXPU52582	Mylossoma aureum	Herbivore	15	200	0.0404427	0.071
PXPU52583	Mylossoma aureum	Herbivore	15	150	0.112621	0.054
PXPU52584	Mylossoma aureum	Herbivore	14	150	0.039636	0.036
PXPU52586	Mylossoma aureum	Herbivore	14	150	0.0420983	0.05
PXPU52587	Mylossoma aureum	Herbivore	17	250	0.0693078	0.042
PXPU52588	Mylossoma aureum	Herbivore	14	100	0.0375095	0.02
PXPU52589	Mylossoma aureum	Herbivore	16	150	0.0366947	0.028
PXPU52590	Mylossoma aureum	Herbivore	16	150	0.0486116	0.022
PXPU52591	Mylossoma aureum	Herbivore	18	150	0.0724754	0.015
PXPU52592	Mylossoma aureum	Herbivore	15	150	0.0461425	0.021
PXPU52630	Hemiodus unimaculatus	Detritivore	25	250	0.922654	0.154
PXPU52631	Hemiodus unimaculatus	Detritivore	24	200	0.696912	0.156
PXPU52632	Hemiodus unimaculatus	Detritivore	23	200	0.757282	0.152
PXPU52633	Hemiodus unimaculatus	Detritivore	24	250	0.82563	0.175
PXPU52635	Hemiodus unimaculatus	Detritivore	25	200	1.11972	0.221
PXPU52636	Hemiodus unimaculatus	Detritivore	24	150	0.856213	0.181
PXPU52637	Hemiodus unimaculatus	Detritivore	24	150	0.893127	0.181
PXPU52638	Hemiodus unimaculatus	Detritivore	23	200	0.871617	0.147
PXPU52639	Hemiodus unimaculatus	Detritivore	24	200	0.992302	0.194
PXPU52640	Hemiodus unimaculatus	Detritivore	23	200	0.642641	0.179
PXPU52641	Hemiodus unimaculatus	Detritivore	25	300	0.776208	0.139
PXPU52642	Hemiodus unimaculatus	Detritivore	24	200	0.968933	0.162
PXPU52643	Hemiodus unimaculatus	Detritivore	23	200	0.993125	0.145
PXPU52644	Hemiodus unimaculatus	Detritivore	23	150	0.742588	0.165
PXPU53248	Hemiodus unimaculatus	Detritivore	20	250	0.269066	0.138
PXPU53249	Hemiodus unimaculatus	Detritivore	19	200	0.285404	0.134
PXPU53250	Hemiodus unimaculatus	Detritivore	22	250	1.22451	0.206
PXPU53251	Hemiodus unimaculatus	Detritivore	23	300	0.963802	0.222
PXPU53252	Hemiodus unimaculatus	Detritivore	25	300	1.3597	0.196
PXPU53253	Hemiodus unimaculatus	Detritivore	23	250	0.958713	0.246
PXPU53254	Hemiodus unimaculatus	Detritivore	24	250	1.0088	0.233
PXPU53255	Hemiodus unimaculatus	Detritivore	23	200	1.21991	0.293
PXPU53256	Hemiodus unimaculatus	Detritivore	22	200	0.532223	0.216
PXPU53257	Hemiodus unimaculatus	Detritivore	23	200	1.0176	0.216
PXPU53258	Hemiodus unimaculatus	Detritivore	23	200	1.12236	0.248
PXPU53259	Hemiodus unimaculatus	Detritivore	22	300	1.23138	0.218
PXPU53260	Hemiodus unimaculatus	Detritivore	23	250	0.94622	0.21
PXPU53261	Hemiodus unimaculatus	Detritivore	24	300	0.640137	0.215
PXPU53262	Hemiodus unimaculatus	Detritivore	24	300	1.25526	0.219
PXPU53263	Hemiodus unimaculatus	Detritivore	24	250	0.825343	0.23
PXPU53264	Hemiodus unimaculatus	Detritivore	23	250	0.918825	0.185
PXPU53265	Hemiodus unimaculatus	Detritivore	22	200	0.850561	0.228
PXPU53266	Hemiodus unimaculatus	Detritivore	22	200	1.05741	0.193
PXPU53267	Hemiodus unimaculatus	Detritivore	22	250	0.864935	0.211
PXPU52390	Hypophthalmus marginatus	Planktivore	29	250	1.10916	0.319
PXPU52391	Hypophthalmus marginatus	Planktivore	30	200	0.578977	0.235
PXPU52392	Hypophthalmus marginatus	Planktivore	28	300	0.623005	0.237
PXPU52393	Hypophthalmus marginatus	Planktivore	31	400	0.607005	0.284
PXPU52394	Hypophthalmus marginatus	Planktivore	29	300	0.527883	0.267
PXPU52395	Hypophthalmus marginatus	Planktivore	29	300	0.60978	0.177
PXPU52396	Hypophthalmus marginatus	Planktivore	27	250	0.584676	0.22
PXPU52397	Hypophthalmus marginatus	Planktivore	26	100	0.541498	0.228
PXPU52398	Hypophthalmus marginatus	Planktivore	29	200	0.634444	0.243
PXPU52399	Hypophthalmus marginatus	Planktivore	29	150	0.548972	0.312
PXPU52400	Hypophthalmus marginatus	Planktivore	33	300	0.485457	0.459
PXPU52401	Hypophthalmus marginatus	Planktivore	31	200	0.557745	0.328
PXPU52402	Hypophthalmus marginatus	Planktivore	28	150	0.666246	0.315
PXPU52403	Hypophthalmus marginatus	Planktivore	27	150	0.581427	0.329
PXPU52404	Hypophthalmus marginatus	Planktivore	28	150	0.693785	0.228
PXPU52539	Hypophthalmus marginatus	Planktivore	31	200	0.939351	0.222
PXPU52540	Hypophthalmus marginatus	Planktivore	30	300	0.63742	0.239
PXPU52541	Hypophthalmus marginatus	Planktivore	29	250	0.773879	0.229
PXPU52543	Hypophthalmus marginatus	Planktivore	30	300	0.603397	0.203
PXPU52544	Hypophthalmus marginatus	Planktivore	31	300	0.463481	0.227
PXPU52545	Hypophthalmus marginatus	Planktivore	27	200	0.329479	0.263
PXPU52546	Hypophthalmus marginatus	Planktivore	32	300	0.335715	0.111
PXPU52547	Hypophthalmus marginatus	Planktivore	31	250	0.691432	0.299
PXPU52548	Hypophthalmus marginatus	Planktivore	32	300	0.329561	0.528
PXPU52549	Hypophthalmus marginatus	Planktivore	27	200	0.561408	0.311
PXPU52557	Hypophthalmus marginatus	Planktivore	29	250	0.755071	0.212
PXPU52558	Hypophthalmus marginatus	Planktivore	28	200	0.390223	0.237
PXPU52559	Hypophthalmus marginatus	Planktivore	28	200	0.435189	0.222
PXPU52560	Hypophthalmus marginatus	Planktivore	28	200	0.802926	0.174
PXPU53240	Hypophthalmus marginatus	Planktivore	20	300	0.762083	0.395
PXPU53241	Hypophthalmus marginatus	Planktivore	29	200	0.902177	0.297
PXPU53242	Hypophthalmus marginatus	Planktivore	26	200	0.932069	0.261
PXPU53243	Hypophthalmus marginatus	Planktivore	28	150	0.720738	0.27
PXPU53244	Hypophthalmus marginatus	Planktivore	34	400	0.755195	0.264
PXPU53245	Hypophthalmus marginatus	Planktivore	27	200	0.594533	0.248
PXPU53246	Hypophthalmus marginatus	Planktivore	30	250	0.965891	0.279
PXPU53247	Hypophthalmus marginatus	Planktivore	32	300	0.715692	0.316
PXPU51929	Cichla pleiozona	Carnivore	30	400	1.26446	0.24397
PXPU51930	Cichla pleiozona	Carnivore	30	500	1.22189	0.20968
PXPU51931	Cichla pleiozona	Carnivore	28	400	1.28304	0.23505
PXPU51932	Cichla pleiozona	Carnivore	29	500	0.644028	0.21458
PXPU51933	Cichla pleiozona	Carnivore	28	400	1.56387	0.26031
PXPU51934	Cichla pleiozona	Carnivore	28	450	1.4448	0.23954
PXPU52338	Cichla pleiozona	Carnivore	25	450	0.962982	0.138
PXPU52339	Cichla pleiozona	Carnivore	27	450	1.22591	0.115
PXPU52340	Cichla pleiozona	Carnivore	28	450	1.10404	0.199
PXPU52341	Cichla pleiozona	Carnivore	28	500	0.813861	0.164
PXPU52342	Cichla pleiozona	Carnivore	26	500	0.979316	0.145
PXPU52343	Cichla pleiozona	Carnivore	27	450	1.43585	0.18
PXPU52344	Cichla pleiozona	Carnivore	26	400	0.997694	0.124
PXPU52345	Cichla pleiozona	Carnivore	24	400	1.05123	0.154
PXPU52346	Cichla pleiozona	Carnivore	25	400	0.930893	0.365
PXPU52347	Cichla pleiozona	Carnivore	27	450	1.2375	0.177
PXPU53117	Cichla pleiozona	Carnivore	25	350	1.10969	0.254
PXPU53118	Cichla pleiozona	Carnivore	27	450	1.55103	0.23
PXPU53119	Cichla pleiozona	Carnivore	26	400	1.02132	0.215
PXPU53120	Cichla pleiozona	Carnivore	28	450	1.06305	0.233
PXPU53121	Cichla pleiozona	Carnivore	26	400	1.72596	0.152
PXPU53122	Cichla pleiozona	Carnivore	31	600	2.34356	0.193
PXPU53123	Cichla pleiozona	Carnivore	29	500	1.31001	0.154
PXPU53124	Cichla pleiozona	Carnivore	32	650	0.564743	0.204
PXPU53125	Cichla pleiozona	Carnivore	26	400	2.36325	0.194
PXPU53126	Cichla pleiozona	Carnivore	30	500	1.67005	0.175
PXPU53127	Cichla pleiozona	Carnivore	27	400	1.19362	0.184
PXPU53128	Cichla pleiozona	Carnivore	26	350	1.16661	0.212
PXPU53129	Cichla pleiozona	Carnivore	27	500	1.40836	0.176
PXPU53130	Cichla pleiozona	Carnivore	26	350	1.67735	0.189
PXPU53131	Cichla pleiozona	Carnivore	27	400	0.897132	0.18
PXPU53132	Cichla pleiozona	Carnivore	25	350	1.93091	0.198
PXPU53133	Cichla pleiozona	Carnivore	27	400	2.17916	0.186
PXPU53134	Cichla pleiozona	Carnivore	30	500	1.89356	0.228
PXPU53135	Cichla pleiozona	Carnivore	26	350	1.80636	0.213
PXPU53136	Cichla pleiozona	Carnivore	25	350	1.44183	0.201
PXPU51892	Serrasalmus rhombeus	Piscivore	22	250	0.670957	0.1263
PXPU51893	Serrasalmus rhombeus	Piscivore	21	300	0.63617	0.11649
PXPU51894	Serrasalmus rhombeus	Piscivore	21	300	0.815717	0.12761
PXPU51895	Serrasalmus rhombeus	Piscivore	22	250	1.08778	0.16963
PXPU51896	Serrasalmus rhombeus	Piscivore	23	200	0.577287	0.19063
PXPU51897	Serrasalmus rhombeus	Piscivore	19	200	0.57617	0.16627
PXPU52426	Serrasalmus rhombeus	Piscivore	20	250	0.797442	0.227
PXPU52430	Serrasalmus rhombeus	Piscivore	27	700	0.940587	0.092
PXPU52431	Serrasalmus rhombeus	Piscivore	20	250	0.375977	0.151
PXPU52433	Serrasalmus rhombeus	Piscivore	21	350	0.731326	0.157
PXPU52703	Serrasalmus rhombeus	Piscivore	18	500	0.658575	0.138
PXPU52704	Serrasalmus rhombeus	Piscivore	19	250	0.848682	0.137
PXPU52705	Serrasalmus rhombeus	Piscivore	23	350	1.09613	0.144
PXPU52706	Serrasalmus rhombeus	Piscivore	28	400	0.771306	0.142
PXPU52707	Serrasalmus rhombeus	Piscivore	22	350	0.824349	0.123
PXPU52708	Serrasalmus rhombeus	Piscivore	20	250	1.26786	0.15
PXPU52709	Serrasalmus rhombeus	Piscivore	23	400	0.870522	0.109
PXPU52710	Serrasalmus rhombeus	Piscivore	20	200	0.454455	0.195
PXPU52711	Serrasalmus rhombeus	Piscivore	21	250	1.11668	0.158
PXPU52712	Serrasalmus rhombeus	Piscivore	23	350	1.04401	0.109
PXPU52713	Serrasalmus rhombeus	Piscivore	22	450	0.768688	0.14
PXPU52714	Serrasalmus rhombeus	Piscivore	24	500	1.16828	0.085
PXPU52715	Serrasalmus rhombeus	Piscivore	21	350	0.709113	0.132
PXPU52716	Serrasalmus rhombeus	Piscivore	20	300	0.775356	0.152
PXMD53203	Serrasalmus rhombeus	Piscivore	22	400	1.30781	0.154
PXMD53204	Serrasalmus rhombeus	Piscivore	22	450	1.337	0.13
PXPU53205	Serrasalmus rhombeus	Piscivore	21	300	0.842332	0.157
PXPU53206	Serrasalmus rhombeus	Piscivore	25	250	0.797665	0.197
PXPU53207	Serrasalmus rhombeus	Piscivore	18	200	0.420978	0.134
PXPU53208	Serrasalmus rhombeus	Piscivore	26	550	1.10681	0.097
PXPU53209	Serrasalmus rhombeus	Piscivore	24	500	1.19956	0.138
PXPU53210	Serrasalmus rhombeus	Piscivore	22	452	1.03326	0.137
PXPU53211	Serrasalmus rhombeus	Piscivore	35	210	1.13536	0.152
PXPU53212	Serrasalmus rhombeus	Piscivore	21	400	1.23465	0.231
PXPU53213	Serrasalmus rhombeus	Piscivore	19	200	0.691726	0.1
PXPU53214	Serrasalmus rhombeus	Piscivore	17	200	0.69635	0.09
PXPU53215	Serrasalmus rhombeus	Piscivore	18	200	0.340979	0.124
PXPU53216	Serrasalmus rhombeus	Piscivore	24	550	0.511958	0.145

## Sheet: Table S6. Paired comparisons
Trophic guild	THg (mg kg-1)	Se (mg kg-1)	t	W	p
Herbivore	0.2046	0.09925		1042	<0,0001
Detritivore	0.5173	0.1927		2025	<0,0001
Planktivore	0.6296	0.2716	12.63		<0,0001
Carnivore	1.196	0.1878	13.68		<0,0001
Piscivore	0.9466	0.1658		2080	<0,0001
Trophic guild	EDI - Model I (ug kg day-1)	EDI - Model III(ug kg day-1)	t	W	p
Herbivore	1.715	0.4338	5.11		0.0002
Detritivore	5.853	2.754	29.59		<0,0001
Planktivore	4.537	1.212		-378	<0,0001
Carnivore	7.779	4.862	21.12		<0,0001
Piscivore	6.039	3.528		-1830	<0,0001

## Sheet: Table S7. Multiple comparisons
THg (1 vs 2) - Dunn's multiple comparisons test	Mean rank 1	Mean rank 2	Mean rank diff.	n1	n2	Adjusted P Value
Herbivore vs. Detritivore	49.49	132.9	-83.37	60	77	<0,0001
Herbivore vs. Planktivore	49.49	157.1	-107.6	60	61	<0,0001
Herbivore vs. Carnivore	49.49	241.7	-192.2	60	47	<0,0001
Herbivore vs. Piscivore	49.49	214.9	-165.4	60	64	<0,0001
Detritivore vs. Planktivore	132.9	157.1	-24.25	77	61	>0,9999
Detritivore vs. Carnivore	132.9	241.7	-108.8	77	47	<0,0001
Detritivore vs. Piscivore	132.9	214.9	-82.02	77	64	<0,0001
Planktivore vs. Carnivore	157.1	241.7	-84.6	61	47	<0,0001
Planktivore vs. Piscivore	157.1	214.9	-57.77	61	64	0.003
Carnivore vs. Piscivore	241.7	214.9	26.83	47	64	>0,9999
Se (1 vs 2) - Dunn's multiple comparisons test	Mean rank 1	Mean rank 2	Mean rank diff.	n1	n2	Adjusted P Value
Herbivore vs. Detritivore	74.11	172.3	-98.21	60	77	<0,0001
Herbivore vs. Planktivore	74.11	235.9	-161.8	60	61	<0,0001
Herbivore vs. Carnivore	74.11	166	-91.93	60	47	<0,0001
Herbivore vs. Piscivore	74.11	124.8	-50.7	60	64	0.0159
Detritivore vs. Planktivore	172.3	235.9	-63.56	77	61	0.0003
Detritivore vs. Carnivore	172.3	166	6.276	77	47	>0,9999
Detritivore vs. Piscivore	172.3	124.8	47.51	77	64	0.0167
Planktivore vs. Carnivore	235.9	166	69.83	61	47	0.0006
Planktivore vs. Piscivore	235.9	124.8	111.1	61	64	<0,0001
Carnivore vs. Piscivore	166	124.8	41.24	47	64	0.1627
Se:Hg (1 vs 2) - Dunn's multiple comparisons test	Mean rank 1	Mean rank 2	Mean rank diff.	n1	n2	Adjusted P Value
Herbivore vs. Detritivore	222.1	193.1	28.98	60	77	0.5966
Herbivore vs. Planktivore	222.1	187.5	34.62	60	61	0.331
Herbivore vs. Carnivore	222.1	71.02	151.1	60	47	<0,0001
Herbivore vs. Piscivore	222.1	76.86	145.3	60	64	<0,0001
Detritivore vs. Planktivore	193.1	187.5	5.641	77	61	>0,9999
Detritivore vs. Carnivore	193.1	71.02	122.1	77	47	<0,0001
Detritivore vs. Piscivore	193.1	76.86	116.3	77	64	<0,0001
Planktivore vs. Carnivore	187.5	71.02	116.5	61	47	<0,0001
Planktivore vs. Piscivore	187.5	76.86	110.6	61	64	<0,0001
Carnivore vs. Piscivore	71.02	76.86	-5.838	47	64	>0,9999
HBVSe (1 vs 2) - Dunn's multiple comparisons test	Mean rank 1	Mean rank 2	Mean rank diff.	n1	n2	Adjusted P Value
Herbivore vs. Detritivore	208.4	190.2	18.18	60	77	>0,9999
Herbivore vs. Planktivore	208.4	202.6	5.835	60	61	>0,9999
Herbivore vs. Carnivore	208.4	68.41	140	60	47	<0,0001
Herbivore vs. Piscivore	208.4	80.79	127.6	60	64	<0,0001
Detritivore vs. Planktivore	190.2	202.6	-12.35	77	61	>0,9999
Detritivore vs. Carnivore	190.2	68.41	121.8	77	47	<0,0001
Detritivore vs. Piscivore	190.2	80.79	109.4	77	64	<0,0001
Planktivore vs. Carnivore	202.6	68.41	134.2	61	47	<0,0001
Planktivore vs. Piscivore	202.6	80.79	121.8	61	64	<0,0001
Carnivore vs. Piscivore	68.41	80.79	-12.37	47	64	>0,9999
Risk-Benefit Index (1 vs 2) - Tukey's multiple comparisons test	Mean 1	Mean 2	Mean diff.	n1	n2	Adjusted P Value
Herbivore vs. Detritivore	0.2374	0.2551	-0.01769	15	32	0.996
Herbivore vs. Planktivore	0.2374	0.3485	-0.1111	15	27	0.167
Herbivore vs. Carnivore	0.2374	0.6403	-0.4029	15	44	<0,0001
Herbivore vs. Piscivore	0.2374	0.3971	-0.1597	15	60	0.0037
Detritivore vs. Planktivore	0.2551	0.3485	-0.09342	32	27	0.1405
Detritivore vs. Carnivore	0.2551	0.6403	-0.3852	32	44	<0,0001
Detritivore vs. Piscivore	0.2551	0.3971	-0.142	32	60	0.0004
Planktivore vs. Carnivore	0.3485	0.6403	-0.2918	27	44	<0,0001
Planktivore vs. Piscivore	0.3485	0.3971	-0.04856	27	60	0.6504
Carnivore vs. Piscivore	0.6403	0.3971	0.2432	44	60	<0,0001

## Sheet: Table S8. Risk-benefit index
Species	Trophic guild	Very low risk	Low risk	Moderate risk	High risk	Very high risk
Mylossoma aureum	Herbivore		4	1
Mylossoma duriventre	Herbivore	1	1
Schizodon fasciatus	Herbivore	4	4
Hemiodus unimaculatus	Detritivore	11	16	3	1
Prochilodus nigricans	Detritivore		1
Anodus elongatus	Planktivore	3	4	2
Hypophthalmus marginatus	Planktivore	2	9	7
Ageneiosus inermis	Carnivore				4
Calophysus macropterus	Carnivore				2
Cichla pleiozona	Carnivore		2	10	22	2
Plagioscion squamosissimus	Carnivore			1	1
Acestrorhynchus falcirostris	Piscivore	1	1	3	5
Pellona castelnaeana	Piscivore	2	3	4	1
Phractocephalus hemioliopterus	Piscivore	1		1
Rhaphiodon vulpinus	Piscivore	1	1
Serrasalmus rhombeus	Piscivore	7	14	12	3
Total		33	60	44	39	2

## Sheet: Metadata
Title: A novel approach to estimate mercury exposure risks through fish consumption based on the selenium-mercury molar ratio
Authors: Cássio da Silva Cabral, Lucas Cabrera Monteiro, Thiago Aluisio Maciel Pereira, Walkimar Aleixo da Costa Júnior, Iuri Aparecida da Silva Oliveira, Thayson Araujo Canela, José Vicente Elias Bernardi, Inácio Abreu Pestana and Ronaldo de Almeida
Table S1. Raw data
Table S2. Sample characterization
Table S3. Estimated daily intakes - Model I and Model II
Table S4. Kendall correlation
Table S5. Principal component analysis
Table S6. Paired comparisons
Table S7. Multiple comparisons
Table S8. Risk-benefit index
